# Supplementary material for: N,N′-Bis(4-nitro­phen­yl)biphenyl-2,2′-dicarboxamide
Source: Acta Crystallogr Sect E Struct Rep Online. 2010 Feb 17;66(Pt 3):o644. doi: 10.1107/S1600536810005283 (PMC2983665; doi:10.1107/S1600536810005283)
Supplement: Supplementary file 1 [file e-66-0o644-sup1.cif]

##############################################################################
###                                                                        ###
###        Electronic paper (Acta Crystallographica Section E)             ###
###                                                                        ###
##############################################################################
#                                                                            #
# This CIF contains the data in a paper accepted for publication in Acta     #
# Crystallographica Section E. It conforms to the requirements of Notes      #
# for Authors for Section E, and has been peer reviewed under the auspices   #
# of the IUCr Commission on Journals.                                        #
#                                                                            #
# Full details of the Crystallographic Information File format               #
# are given in the paper "The Crystallographic Information File (CIF):       #
# a New Standard Archive File for Crystallography" by S. R. Hall, F. H.      #
# Allen and I. D. Brown [Acta Cryst. (1991), A47, 655-685].                  #
#                                                                            #
# The current version of the core CIF dictionary is obtainable from          #
# ftp://ftp.iucr.org/pub/cif_core.dic. The current version number is 2.4.    #
#                                                                            #
# Software is freely available for graphical display of the structure(s) in  #
# this CIF.  For information consult the CIF home page http://www.iucr.org/  #
# cif/home.html                                                              #
#                                                                            #
# This file may be used for bona fide research purposes within the           #
# scientific community so long as proper attribution is given to the journal # 
# article from which it was obtained.                                        #
#                                                                            #
##############################################################################
                                             
data_shelxl
_audit_creation_method     'SHELXL-97'
_journal_date_recd_electronic     2010-01-12
_journal_date_accepted     2010-02-09
_journal_name_full     'Acta Crystallographica, Section E'
_journal_year     2010
_journal_volume     66
_journal_issue      3
_journal_page_first     o644
_journal_page_last     o644
_journal_paper_category     QO
_journal_coeditor_code     BT5169
_publ_contact_author_name     'Da-Bin Qin'
_publ_contact_author_address
;
School of Chemistry and Chemical Engineering
China West Normal University
Nanchong 637002
Peoples' Republic of China
;
_publ_contact_author_email     'qindabincwnu@yahoo.com.cn'
_publ_contact_author_fax     ?
_publ_contact_author_phone     ?
_publ_section_title
;
<i>N</i>,<i>N</i>'-Bis(4-nitrophenyl)biphenyl-2,2'-dicarboxamide
;
loop_
    _publ_author_name
    _publ_author_footnote
    _publ_author_address
    'Gui-Yu Wang' .
;
School of Chemistry and Chemical Engineering,
China West Normal University
Nanchong 637002
People's Republic of China
;
    'Da-Bin Qin' .
;
School of Chemistry and Chemical Engineering,
China West Normal University
Nanchong 637002
People's Republic of China
;
    'Li-Hui Guo' .
;
School of Chemistry and Chemical Engineering,
China West Normal University
Nanchong 637002
People's Republic of China
;
    'Jie-Wei Luo' .
;
School of Chemistry and Chemical Engineering,
China West Normal University
Nanchong 637002
People's Republic of China
;
data_I
_audit_creation_method     SHELXL-97
_chemical_name_systematic
;
<i>N</i>,<i>N</i>'-Bis(4-nitrophenyl)biphenyl-2,2'-dicarboxamide
;
_chemical_name_common     ?
_chemical_formula_moiety     'C26 H18 N4 O6'
_chemical_formula_sum     'C26 H18 N4 O6'
_chemical_formula_iupac     'C26 H18 N4 O6'
_chemical_formula_weight     482.44
_chemical_melting_point     ?
_symmetry_cell_setting     monoclinic
_symmetry_space_group_name_H-M     'P 21/n'
loop_
    _symmetry_equiv_pos_as_xyz
    'x, y, z'
    '-x+1/2, y+1/2, -z+1/2'
    '-x, -y, -z'
    'x-1/2, -y-1/2, z-1/2'
_cell_length_a     12.568(3)
_cell_length_b     12.003(3)
_cell_length_c     14.858(4)
_cell_angle_alpha     90.00
_cell_angle_beta     95.324(2)
_cell_angle_gamma     90.00
_cell_volume     2231.8(11)
_cell_formula_units_Z     4
_cell_measurement_reflns_used     5737
_cell_measurement_theta_min     1.7
_cell_measurement_theta_max     27.9
_cell_measurement_temperature     113(2)
_exptl_crystal_description     prism
_exptl_crystal_colour     colorless
_exptl_crystal_size_max     0.22
_exptl_crystal_size_mid     0.20
_exptl_crystal_size_min     0.18
_exptl_crystal_density_diffrn     1.436
_exptl_crystal_density_meas     ?
_exptl_crystal_density_method     'not measured'
_exptl_crystal_F_000     1000
_exptl_absorpt_coefficient_mu     0.105
_exptl_absorpt_correction_type     multi-scan
_exptl_absorpt_process_details     '(CrystalClear; Rigaku/MSC, 2004)'
_exptl_absorpt_correction_T_min     0.9774
_exptl_absorpt_correction_T_max     0.9814
_exptl_special_details
;
;
_diffrn_ambient_temperature     113(2)
_diffrn_radiation_type     MoK\a
_diffrn_radiation_wavelength     0.71070
_diffrn_radiation_source     'Rotating anode'
_diffrn_radiation_monochromator     confocal
_diffrn_measurement_device_type     'Rigaku Saturn'
_diffrn_measurement_method     \w
_diffrn_detector_area_resol_mean     7.31
_diffrn_reflns_number     11020
_diffrn_reflns_av_R_equivalents     0.0335
_diffrn_reflns_av_sigmaI/netI     0.0344
_diffrn_reflns_theta_min     2.03
_diffrn_reflns_theta_max     25.50
_diffrn_reflns_theta_full     25.50
_diffrn_measured_fraction_theta_max     0.988
_diffrn_measured_fraction_theta_full     0.988
_diffrn_reflns_limit_h_min     -15
_diffrn_reflns_limit_h_max     11
_diffrn_reflns_limit_k_min     -13
_diffrn_reflns_limit_k_max     14
_diffrn_reflns_limit_l_min     -12
_diffrn_reflns_limit_l_max     17
_diffrn_standards_number     ?
_diffrn_standards_interval_count     ?
_diffrn_standards_interval_time     ?
_diffrn_standards_decay_%     ?
_refine_special_details
;
Refinement of <i>F</i>^2^ against ALL reflections. The weighted <i>R</i>-factor
<i>wR</i> and goodness of fit <i>S</i> are based on <i>F</i>^2^, conventional
<i>R</i>-factors <i>R</i> are based on <i>F</i>, with <i>F</i> set to zero for
negative <i>F</i>^2^. The threshold expression of <i>F</i>^2^ >
\s(<i>F</i>^2^) is used only for calculating <i>R</i>-factors(gt) <i>etc</i>.
and is not relevant to the choice of reflections for refinement.
<i>R</i>-factors based on <i>F</i>^2^ are statistically about twice as large
as those based on <i>F</i>, and <i>R</i>- factors based on ALL data will be
even larger.
;
_reflns_number_total     4108
_reflns_number_gt     3412
_reflns_threshold_expression     I>2\s(I)
_refine_ls_structure_factor_coef     Fsqd
_refine_ls_matrix_type     full
_refine_ls_R_factor_all     0.0465
_refine_ls_R_factor_gt     0.0378
_refine_ls_wR_factor_gt     0.0923
_refine_ls_wR_factor_ref     0.0984
_refine_ls_goodness_of_fit_ref     1.017
_refine_ls_restrained_S_all     1.017
_refine_ls_number_reflns     4108
_refine_ls_number_parameters     334
_refine_ls_number_restraints     2
_refine_ls_hydrogen_treatment     mixed
_refine_ls_weighting_scheme     calc
_refine_ls_weighting_details
                 'calc w=1/[\s^2^(Fo^2^)+(0.0639P)^2^] where P=(Fo^2^+2Fc^2^)/3'
_atom_sites_solution_hydrogens     geom
_atom_sites_solution_primary     direct
_atom_sites_solution_secondary     difmap
_refine_ls_shift/su_max     0.000
_refine_ls_shift/su_mean     0.000
_refine_diff_density_max     0.197
_refine_diff_density_min     -0.265
_refine_ls_extinction_method     none
_refine_ls_extinction_coef     ?
loop_
    _atom_type_symbol
    _atom_type_description
    _atom_type_scat_dispersion_real
    _atom_type_scat_dispersion_imag
    _atom_type_scat_source
    'C' 'C' 0.0033 0.0016
                         'International Tables Vol C Tables 4.2.6.8 and 6.1.1.4'
    'H' 'H' 0.0000 0.0000
                         'International Tables Vol C Tables 4.2.6.8 and 6.1.1.4'
    'N' 'N' 0.0061 0.0033
                         'International Tables Vol C Tables 4.2.6.8 and 6.1.1.4'
    'O' 'O' 0.0106 0.0060
                         'International Tables Vol C Tables 4.2.6.8 and 6.1.1.4'
_computing_data_collection     'CrystalClear  (Rigaku/MSC, 2004)'
_computing_cell_refinement     'CrystalClear  (Rigaku/MSC, 2004)'
_computing_data_reduction     'CrystalClear  (Rigaku/MSC, 2004)'
_computing_structure_solution     'SHELXS97 (Sheldrick, 2008)'
_computing_structure_refinement     'SHELXL97 (Sheldrick, 2008)'
_computing_molecular_graphics     'XP (Sheldrick, 2008)'
_computing_publication_material     'CrystalStructure    (Rigaku/MSC, 2004)'
loop_
    _atom_site_type_symbol
    _atom_site_label
    _atom_site_fract_x
    _atom_site_fract_y
    _atom_site_fract_z
    _atom_site_U_iso_or_equiv
    _atom_site_adp_type
    _atom_site_calc_flag
    _atom_site_refinement_flags
    _atom_site_occupancy
    _atom_site_disorder_assembly
    _atom_site_disorder_group
    N N1 0.22874(9) 0.61297(10) -0.24831(8) 0.0245(3) Uani d . 1 . .
    N N2 0.17963(9) 0.37120(10) 0.06868(8) 0.0191(3) Uani d D 1 . .
    N N3 0.39547(9) 0.03271(10) 0.15619(8) 0.0209(3) Uani d D 1 . .
    N N4 0.45085(10) -0.31187(10) -0.09135(8) 0.0268(3) Uani d . 1 . .
    O O1 0.19449(8) 0.70898(9) -0.25307(8) 0.0328(3) Uani d . 1 . .
    O O2 0.26451(9) 0.56407(9) -0.31202(7) 0.0331(3) Uani d . 1 . .
    O O3 0.30986(7) 0.23718(8) 0.07673(6) 0.0258(2) Uani d . 1 . .
    O O4 0.44656(8) -0.04883(8) 0.29288(7) 0.0261(2) Uani d . 1 . .
    O O5 0.48585(9) -0.40159(9) -0.06211(8) 0.0390(3) Uani d . 1 . .
    O O6 0.42693(9) -0.29307(9) -0.17211(7) 0.0350(3) Uani d . 1 . .
    C C1 0.22503(10) 0.55285(11) -0.16268(9) 0.0197(3) Uani d . 1 . .
    C C2 0.17265(11) 0.60088(12) -0.09468(10) 0.0242(3) Uani d . 1 . .
    H H2 0.1444 0.6741 -0.1013 0.029 Uiso calc R 1 . .
    C C3 0.16220(11) 0.54058(12) -0.01700(10) 0.0228(3) Uani d . 1 . .
    H H3 0.1261 0.5724 0.0302 0.027 Uiso calc R 1 . .
    C C4 0.20437(10) 0.43306(11) -0.00715(9) 0.0176(3) Uani d . 1 . .
    C C5 0.26065(10) 0.38784(11) -0.07520(9) 0.0187(3) Uani d . 1 . .
    H H5 0.2923 0.3162 -0.0677 0.022 Uiso calc R 1 . .
    C C6 0.27002(10) 0.44780(11) -0.15348(10) 0.0202(3) Uani d . 1 . .
    H H6 0.3071 0.4171 -0.2006 0.024 Uiso calc R 1 . .
    C C7 0.22510(10) 0.27388(11) 0.10011(9) 0.0192(3) Uani d . 1 . .
    C C8 0.16061(11) 0.20871(11) 0.16179(9) 0.0196(3) Uani d . 1 . .
    C C9 0.05533(11) 0.18147(12) 0.13161(10) 0.0228(3) Uani d . 1 . .
    H H9 0.0232 0.2130 0.0771 0.027 Uiso calc R 1 . .
    C C10 -0.00279(11) 0.10879(12) 0.18054(10) 0.0250(3) Uani d . 1 . .
    H H10 -0.0746 0.0910 0.1598 0.030 Uiso calc R 1 . .
    C C11 0.04420(11) 0.06229(12) 0.25960(10) 0.0257(3) Uani d . 1 . .
    H H11 0.0055 0.0105 0.2923 0.031 Uiso calc R 1 . .
    C C12 0.14757(11) 0.09124(12) 0.29113(10) 0.0228(3) Uani d . 1 . .
    H H12 0.1785 0.0602 0.3463 0.027 Uiso calc R 1 . .
    C C13 0.20747(11) 0.16517(11) 0.24363(9) 0.0198(3) Uani d . 1 . .
    C C14 0.31259(10) 0.20675(12) 0.28613(9) 0.0199(3) Uani d . 1 . .
    C C15 0.31442(12) 0.31004(12) 0.32959(10) 0.0270(3) Uani d . 1 . .
    H H15 0.2511 0.3536 0.3266 0.032 Uiso calc R 1 . .
    C C16 0.40666(13) 0.35024(14) 0.37692(10) 0.0308(4) Uani d . 1 . .
    H H16 0.4061 0.4206 0.4062 0.037 Uiso calc R 1 . .
    C C17 0.49948(12) 0.28782(13) 0.38149(10) 0.0287(4) Uani d . 1 . .
    H H17 0.5631 0.3153 0.4134 0.034 Uiso calc R 1 . .
    C C18 0.49917(11) 0.18540(13) 0.33941(9) 0.0255(3) Uani d . 1 . .
    H H18 0.5627 0.1422 0.3430 0.031 Uiso calc R 1 . .
    C C19 0.40649(11) 0.14455(11) 0.29155(9) 0.0199(3) Uani d . 1 . .
    C C20 0.41647(10) 0.03335(12) 0.24765(9) 0.0203(3) Uani d . 1 . .
    C C21 0.40998(10) -0.05654(11) 0.09698(9) 0.0195(3) Uani d . 1 . .
    C C22 0.46411(10) -0.15411(12) 0.12407(10) 0.0226(3) Uani d . 1 . .
    H H22 0.4922 -0.1633 0.1852 0.027 Uiso calc R 1 . .
    C C23 0.47664(11) -0.23714(12) 0.06188(10) 0.0235(3) Uani d . 1 . .
    H H23 0.5132 -0.3039 0.0799 0.028 Uiso calc R 1 . .
    C C24 0.43563(11) -0.22264(12) -0.02687(9) 0.0224(3) Uani d . 1 . .
    C C25 0.38144(11) -0.12659(12) -0.05546(10) 0.0247(3) Uani d . 1 . .
    H H25 0.3538 -0.1181 -0.1168 0.030 Uiso calc R 1 . .
    C C26 0.36826(11) -0.04339(12) 0.00675(9) 0.0226(3) Uani d . 1 . .
    H H26 0.3309 0.0228 -0.0116 0.027 Uiso calc R 1 . .
    H H2A 0.1284(10) 0.3995(13) 0.1007(10) 0.030(4) Uiso d D 1 . .
    H H3A 0.3673(12) 0.0956(10) 0.1315(10) 0.032(4) Uiso d D 1 . .
loop_
    _atom_site_aniso_label
    _atom_site_aniso_U_11
    _atom_site_aniso_U_22
    _atom_site_aniso_U_33
    _atom_site_aniso_U_12
    _atom_site_aniso_U_13
    _atom_site_aniso_U_23
    N1 0.0246(6) 0.0244(7) 0.0242(7) -0.0037(5) 0.0001(5) 0.0051(5)
    N2 0.0198(6) 0.0199(6) 0.0181(6) 0.0026(5) 0.0044(5) 0.0019(5)
    N3 0.0223(6) 0.0222(6) 0.0185(6) 0.0058(5) 0.0036(5) 0.0046(5)
    N4 0.0285(7) 0.0276(7) 0.0246(7) -0.0078(6) 0.0045(5) -0.0019(6)
    O1 0.0371(6) 0.0241(6) 0.0371(6) 0.0037(5) 0.0034(5) 0.0123(5)
    O2 0.0468(7) 0.0330(6) 0.0202(6) -0.0023(5) 0.0059(5) 0.0015(5)
    O3 0.0225(5) 0.0294(6) 0.0265(6) 0.0061(4) 0.0077(4) 0.0091(4)
    O4 0.0310(6) 0.0267(6) 0.0211(5) 0.0076(5) 0.0053(4) 0.0071(4)
    O5 0.0576(8) 0.0245(6) 0.0347(7) 0.0028(5) 0.0027(5) -0.0042(5)
    O6 0.0451(7) 0.0392(7) 0.0208(6) -0.0076(5) 0.0039(5) -0.0028(5)
    C1 0.0194(7) 0.0206(7) 0.0184(7) -0.0036(6) -0.0012(5) 0.0036(6)
    C2 0.0277(8) 0.0183(7) 0.0261(8) 0.0037(6) 0.0001(6) 0.0027(6)
    C3 0.0274(8) 0.0204(7) 0.0211(7) 0.0031(6) 0.0046(6) -0.0010(6)
    C4 0.0156(7) 0.0195(7) 0.0171(7) -0.0023(5) -0.0013(5) 0.0012(6)
    C5 0.0177(7) 0.0168(7) 0.0216(7) 0.0002(6) 0.0020(5) 0.0013(6)
    C6 0.0180(7) 0.0210(7) 0.0220(7) -0.0021(6) 0.0038(5) -0.0006(6)
    C7 0.0178(7) 0.0217(7) 0.0179(7) 0.0000(6) -0.0002(5) 0.0007(6)
    C8 0.0203(7) 0.0184(7) 0.0205(7) 0.0034(6) 0.0044(6) 0.0018(6)
    C9 0.0228(8) 0.0233(8) 0.0223(7) 0.0030(6) 0.0024(6) 0.0011(6)
    C10 0.0206(7) 0.0240(8) 0.0309(8) -0.0008(6) 0.0046(6) -0.0001(6)
    C11 0.0266(8) 0.0208(7) 0.0313(8) -0.0004(6) 0.0113(6) 0.0035(6)
    C12 0.0251(8) 0.0216(7) 0.0225(7) 0.0045(6) 0.0060(6) 0.0042(6)
    C13 0.0204(7) 0.0192(7) 0.0203(7) 0.0049(6) 0.0055(5) 0.0011(6)
    C14 0.0221(8) 0.0224(7) 0.0158(7) 0.0005(6) 0.0048(5) 0.0049(6)
    C15 0.0274(8) 0.0248(8) 0.0298(8) 0.0026(6) 0.0071(6) 0.0000(7)
    C16 0.0397(9) 0.0268(8) 0.0268(8) -0.0067(7) 0.0070(7) -0.0044(7)
    C17 0.0295(8) 0.0364(9) 0.0195(8) -0.0081(7) -0.0003(6) 0.0011(7)
    C18 0.0214(8) 0.0341(8) 0.0206(8) 0.0010(6) 0.0009(6) 0.0060(6)
    C19 0.0215(7) 0.0224(7) 0.0164(7) 0.0006(6) 0.0051(5) 0.0054(6)
    C20 0.0155(7) 0.0262(8) 0.0196(7) 0.0018(6) 0.0043(5) 0.0042(6)
    C21 0.0170(7) 0.0231(7) 0.0192(7) -0.0016(6) 0.0052(5) 0.0024(6)
    C22 0.0207(7) 0.0264(8) 0.0207(7) 0.0043(6) 0.0019(6) 0.0034(6)
    C23 0.0216(7) 0.0257(8) 0.0239(8) 0.0033(6) 0.0048(6) 0.0033(6)
    C24 0.0209(7) 0.0240(7) 0.0229(8) -0.0043(6) 0.0062(6) -0.0008(6)
    C25 0.0258(8) 0.0300(8) 0.0182(7) -0.0046(7) 0.0009(6) 0.0041(6)
    C26 0.0229(7) 0.0232(7) 0.0218(8) 0.0013(6) 0.0019(6) 0.0062(6)
_geom_special_details
;
All e.s.d.'s (except the e.s.d. in the dihedral angle between two l.s. planes)
are estimated using the full covariance matrix. The cell e.s.d.'s are taken
into account individually in the estimation of e.s.d.'s in distances, angles
and torsion angles; correlations between e.s.d.'s in cell parameters are only
used when they are defined by crystal symmetry. An approximate (isotropic)
treatment of cell e.s.d.'s is used for estimating e.s.d.'s involving l.s.
planes.
;
loop_
    _geom_bond_atom_site_label_1
    _geom_bond_atom_site_label_2
    _geom_bond_site_symmetry_2
    _geom_bond_distance
    _geom_bond_publ_flag
    N1 O1 . 1.2299(16) ?
    N1 O2 . 1.2337(16) ?
    N1 C1 . 1.4672(18) ?
    N2 C7 . 1.3636(18) ?
    N2 C4 . 1.4080(17) ?
    N2 H2A . 0.902(9) ?
    N3 C20 . 1.3601(18) ?
    N3 C21 . 1.4088(18) ?
    N3 H3A . 0.898(9) ?
    N4 O5 . 1.2273(17) ?
    N4 O6 . 1.2306(16) ?
    N4 C24 . 1.4613(19) ?
    O3 C7 . 1.2322(16) ?
    O4 C20 . 1.2330(17) ?
    C1 C2 . 1.3821(19) ?
    C1 C6 . 1.3835(19) ?
    C2 C3 . 1.379(2) ?
    C2 H2 . 0.9500 ?
    C3 C4 . 1.3977(19) ?
    C3 H3 . 0.9500 ?
    C4 C5 . 1.3964(18) ?
    C5 C6 . 1.3820(19) ?
    C5 H5 . 0.9500 ?
    C6 H6 . 0.9500 ?
    C7 C8 . 1.4988(18) ?
    C8 C9 . 1.396(2) ?
    C8 C13 . 1.4021(19) ?
    C9 C10 . 1.3862(19) ?
    C9 H9 . 0.9500 ?
    C10 C11 . 1.383(2) ?
    C10 H10 . 0.9500 ?
    C11 C12 . 1.384(2) ?
    C11 H11 . 0.9500 ?
    C12 C13 . 1.3966(19) ?
    C12 H12 . 0.9500 ?
    C13 C14 . 1.4962(19) ?
    C14 C19 . 1.3925(19) ?
    C14 C15 . 1.397(2) ?
    C15 C16 . 1.386(2) ?
    C15 H15 . 0.9500 ?
    C16 C17 . 1.383(2) ?
    C16 H16 . 0.9500 ?
    C17 C18 . 1.379(2) ?
    C17 H17 . 0.9500 ?
    C18 C19 . 1.396(2) ?
    C18 H18 . 0.9500 ?
    C19 C20 . 1.496(2) ?
    C21 C22 . 1.3948(19) ?
    C21 C26 . 1.402(2) ?
    C22 C23 . 1.378(2) ?
    C22 H22 . 0.9500 ?
    C23 C24 . 1.382(2) ?
    C23 H23 . 0.9500 ?
    C24 C25 . 1.386(2) ?
    C25 C26 . 1.381(2) ?
    C25 H25 . 0.9500 ?
    C26 H26 . 0.9500 ?
loop_
    _geom_angle_atom_site_label_1
    _geom_angle_atom_site_label_2
    _geom_angle_atom_site_label_3
    _geom_angle_site_symmetry_1
    _geom_angle_site_symmetry_3
    _geom_angle
    _geom_angle_publ_flag
    O1 N1 O2 . . 123.52(12) ?
    O1 N1 C1 . . 118.14(12) ?
    O2 N1 C1 . . 118.33(12) ?
    C7 N2 C4 . . 127.52(11) ?
    C7 N2 H2A . . 116.1(10) ?
    C4 N2 H2A . . 116.4(10) ?
    C20 N3 C21 . . 127.15(12) ?
    C20 N3 H3A . . 115.9(11) ?
    C21 N3 H3A . . 116.9(11) ?
    O5 N4 O6 . . 123.58(13) ?
    O5 N4 C24 . . 118.39(12) ?
    O6 N4 C24 . . 118.03(13) ?
    C2 C1 C6 . . 121.73(13) ?
    C2 C1 N1 . . 118.98(12) ?
    C6 C1 N1 . . 119.24(12) ?
    C3 C2 C1 . . 118.81(13) ?
    C3 C2 H2 . . 120.6 ?
    C1 C2 H2 . . 120.6 ?
    C2 C3 C4 . . 120.51(13) ?
    C2 C3 H3 . . 119.7 ?
    C4 C3 H3 . . 119.7 ?
    C5 C4 C3 . . 119.71(12) ?
    C5 C4 N2 . . 122.60(12) ?
    C3 C4 N2 . . 117.45(12) ?
    C6 C5 C4 . . 119.70(13) ?
    C6 C5 H5 . . 120.1 ?
    C4 C5 H5 . . 120.1 ?
    C5 C6 C1 . . 119.46(13) ?
    C5 C6 H6 . . 120.3 ?
    C1 C6 H6 . . 120.3 ?
    O3 C7 N2 . . 123.74(12) ?
    O3 C7 C8 . . 121.10(12) ?
    N2 C7 C8 . . 115.04(11) ?
    C9 C8 C13 . . 120.04(12) ?
    C9 C8 C7 . . 118.43(12) ?
    C13 C8 C7 . . 121.16(12) ?
    C10 C9 C8 . . 120.59(14) ?
    C10 C9 H9 . . 119.7 ?
    C8 C9 H9 . . 119.7 ?
    C11 C10 C9 . . 119.69(13) ?
    C11 C10 H10 . . 120.2 ?
    C9 C10 H10 . . 120.2 ?
    C10 C11 C12 . . 119.98(13) ?
    C10 C11 H11 . . 120.0 ?
    C12 C11 H11 . . 120.0 ?
    C11 C12 C13 . . 121.44(14) ?
    C11 C12 H12 . . 119.3 ?
    C13 C12 H12 . . 119.3 ?
    C12 C13 C8 . . 118.19(13) ?
    C12 C13 C14 . . 119.67(12) ?
    C8 C13 C14 . . 121.67(12) ?
    C19 C14 C15 . . 118.14(13) ?
    C19 C14 C13 . . 123.78(13) ?
    C15 C14 C13 . . 117.85(12) ?
    C16 C15 C14 . . 121.38(14) ?
    C16 C15 H15 . . 119.3 ?
    C14 C15 H15 . . 119.3 ?
    C17 C16 C15 . . 119.90(15) ?
    C17 C16 H16 . . 120.0 ?
    C15 C16 H16 . . 120.0 ?
    C18 C17 C16 . . 119.60(14) ?
    C18 C17 H17 . . 120.2 ?
    C16 C17 H17 . . 120.2 ?
    C17 C18 C19 . . 120.74(14) ?
    C17 C18 H18 . . 119.6 ?
    C19 C18 H18 . . 119.6 ?
    C14 C19 C18 . . 120.24(13) ?
    C14 C19 C20 . . 123.93(13) ?
    C18 C19 C20 . . 115.83(12) ?
    O4 C20 N3 . . 124.15(13) ?
    O4 C20 C19 . . 120.66(12) ?
    N3 C20 C19 . . 115.11(12) ?
    C22 C21 C26 . . 119.97(13) ?
    C22 C21 N3 . . 123.10(13) ?
    C26 C21 N3 . . 116.93(12) ?
    C23 C22 C21 . . 119.78(13) ?
    C23 C22 H22 . . 120.1 ?
    C21 C22 H22 . . 120.1 ?
    C22 C23 C24 . . 119.55(13) ?
    C22 C23 H23 . . 120.2 ?
    C24 C23 H23 . . 120.2 ?
    C23 C24 C25 . . 121.78(14) ?
    C23 C24 N4 . . 118.26(13) ?
    C25 C24 N4 . . 119.95(13) ?
    C26 C25 C24 . . 118.85(13) ?
    C26 C25 H25 . . 120.6 ?
    C24 C25 H25 . . 120.6 ?
    C25 C26 C21 . . 120.06(13) ?
    C25 C26 H26 . . 120.0 ?
    C21 C26 H26 . . 120.0 ?
loop_
    _geom_torsion_atom_site_label_1
    _geom_torsion_atom_site_label_2
    _geom_torsion_atom_site_label_3
    _geom_torsion_atom_site_label_4
    _geom_torsion_site_symmetry_1
    _geom_torsion_site_symmetry_2
    _geom_torsion_site_symmetry_3
    _geom_torsion_site_symmetry_4
    _geom_torsion
    _geom_torsion_publ_flag
    O1 N1 C1 C2 . . . . 7.31(19) ?
    O2 N1 C1 C2 . . . . -171.63(12) ?
    O1 N1 C1 C6 . . . . -175.39(12) ?
    O2 N1 C1 C6 . . . . 5.67(18) ?
    C6 C1 C2 C3 . . . . -2.2(2) ?
    N1 C1 C2 C3 . . . . 175.07(12) ?
    C1 C2 C3 C4 . . . . 0.3(2) ?
    C2 C3 C4 C5 . . . . 2.2(2) ?
    C2 C3 C4 N2 . . . . -172.40(13) ?
    C7 N2 C4 C5 . . . . 17.4(2) ?
    C7 N2 C4 C3 . . . . -168.16(13) ?
    C3 C4 C5 C6 . . . . -2.92(19) ?
    N2 C4 C5 C6 . . . . 171.38(12) ?
    C4 C5 C6 C1 . . . . 1.14(19) ?
    C2 C1 C6 C5 . . . . 1.4(2) ?
    N1 C1 C6 C5 . . . . -175.80(12) ?
    C4 N2 C7 O3 . . . . 15.2(2) ?
    C4 N2 C7 C8 . . . . -160.85(12) ?
    O3 C7 C8 C9 . . . . -121.93(15) ?
    N2 C7 C8 C9 . . . . 54.26(17) ?
    O3 C7 C8 C13 . . . . 51.05(19) ?
    N2 C7 C8 C13 . . . . -132.75(13) ?
    C13 C8 C9 C10 . . . . -1.9(2) ?
    C7 C8 C9 C10 . . . . 171.13(13) ?
    C8 C9 C10 C11 . . . . -0.4(2) ?
    C9 C10 C11 C12 . . . . 2.2(2) ?
    C10 C11 C12 C13 . . . . -1.5(2) ?
    C11 C12 C13 C8 . . . . -0.9(2) ?
    C11 C12 C13 C14 . . . . 171.37(12) ?
    C9 C8 C13 C12 . . . . 2.56(19) ?
    C7 C8 C13 C12 . . . . -170.31(12) ?
    C9 C8 C13 C14 . . . . -169.51(12) ?
    C7 C8 C13 C14 . . . . 17.62(19) ?
    C12 C13 C14 C19 . . . . 77.90(17) ?
    C8 C13 C14 C19 . . . . -110.15(15) ?
    C12 C13 C14 C15 . . . . -96.39(16) ?
    C8 C13 C14 C15 . . . . 75.56(17) ?
    C19 C14 C15 C16 . . . . 0.0(2) ?
    C13 C14 C15 C16 . . . . 174.64(13) ?
    C14 C15 C16 C17 . . . . 0.2(2) ?
    C15 C16 C17 C18 . . . . -0.5(2) ?
    C16 C17 C18 C19 . . . . 0.6(2) ?
    C15 C14 C19 C18 . . . . 0.05(19) ?
    C13 C14 C19 C18 . . . . -174.22(12) ?
    C15 C14 C19 C20 . . . . -179.36(12) ?
    C13 C14 C19 C20 . . . . 6.4(2) ?
    C17 C18 C19 C14 . . . . -0.4(2) ?
    C17 C18 C19 C20 . . . . 179.09(12) ?
    C21 N3 C20 O4 . . . . -4.3(2) ?
    C21 N3 C20 C19 . . . . 172.44(12) ?
    C14 C19 C20 O4 . . . . -123.24(15) ?
    C18 C19 C20 O4 . . . . 57.33(17) ?
    C14 C19 C20 N3 . . . . 59.93(17) ?
    C18 C19 C20 N3 . . . . -119.51(13) ?
    C20 N3 C21 C22 . . . . -9.9(2) ?
    C20 N3 C21 C26 . . . . 170.91(12) ?
    C26 C21 C22 C23 . . . . 0.2(2) ?
    N3 C21 C22 C23 . . . . -178.94(12) ?
    C21 C22 C23 C24 . . . . 0.2(2) ?
    C22 C23 C24 C25 . . . . -0.3(2) ?
    C22 C23 C24 N4 . . . . 179.58(12) ?
    O5 N4 C24 C23 . . . . 9.98(19) ?
    O6 N4 C24 C23 . . . . -170.63(12) ?
    O5 N4 C24 C25 . . . . -170.15(13) ?
    O6 N4 C24 C25 . . . . 9.23(19) ?
    C23 C24 C25 C26 . . . . 0.0(2) ?
    N4 C24 C25 C26 . . . . -179.89(12) ?
    C24 C25 C26 C21 . . . . 0.4(2) ?
    C22 C21 C26 C25 . . . . -0.5(2) ?
    N3 C21 C26 C25 . . . . 178.68(12) ?
loop_
    _geom_hbond_atom_site_label_D
    _geom_hbond_atom_site_label_H
    _geom_hbond_atom_site_label_A
    _geom_hbond_site_symmetry_A
    _geom_hbond_distance_DH
    _geom_hbond_distance_HA
    _geom_hbond_distance_DA
    _geom_hbond_angle_DHA
    N2 H2A O4 2_555 0.902(14) 2.012(14) 2.8763(17) 160.1(13)
    N3 H3A O3 . 0.898(13) 1.991(13) 2.8878(17) 178.0(14)
    C5 H5 O3 . 0.95 2.34 2.9137(18) 119
    C6 H6 O1 2_544 0.95 2.59 3.2340(19) 125
    C22 H22 O4 . 0.95 2.22 2.8353(19) 121
