# Supplementary material for: N,N′-Bis(4-nitro­phen­yl)biphenyl-2,2′-dicarboxamide
Source: Acta Crystallogr Sect E Struct Rep Online. 2010 Feb 17;66(Pt 3):o644. doi: 10.1107/S1600536810005283 (PMC2983665; doi:10.1107/S1600536810005283)
Supplement: Supplementary file 2 [file e-66-0o644-Isup2.hkl]

# 
# h,k,l, Fc-squared, Fo-squared, sigma(Fo-squared) and status flag 
# 
data_I
_shelx_title '  _R80719a1' 
_shelx_refln_list_code          4 
_shelx_F_calc_maximum      144.28 
_exptl_crystal_F_000      1000.00 
_reflns_d_resolution_high  0.8254 
 
loop_ 
 _symmetry_equiv_pos_as_xyz 
 'x, y, z' 
 '-x+1/2, y+1/2, -z+1/2' 
 '-x, -y, -z' 
 'x-1/2, -y-1/2, z-1/2' 
 
_cell_length_a    12.5681 
_cell_length_b    12.0028 
_cell_length_c    14.8584 
_cell_angle_alpha  90.000 
_cell_angle_beta   95.324 
_cell_angle_gamma  90.000 
 
_shelx_F_squared_multiplier     1.000 
 
loop_ 
 _refln_index_h 
 _refln_index_k 
 _refln_index_l 
 _refln_F_squared_calc 
 _refln_F_squared_meas 
 _refln_F_squared_sigma 
 _refln_observed_status 
   2   0   0       46.93       47.84      2.30 o 
   4   0   0     7393.54     6832.89     51.60 o 
   6   0   0       12.70       16.03      1.78 o 
   8   0   0     1218.75     1189.97     31.13 o 
  10   0   0      437.27      438.33     17.90 o 
  12   0   0      165.72      138.39      9.42 o 
  14   0   0        1.68        4.31      2.15 o 
   1   1   0     4029.58     3432.58     13.74 o 
   2   1   0     2227.23     1982.18     14.58 o 
   3   1   0    12246.12    10870.45     52.61 o 
   4   1   0    17283.95    15736.54     52.55 o 
   5   1   0     2281.29     2110.07     20.45 o 
   6   1   0      820.74      824.26     14.05 o 
   7   1   0      364.15      413.43      9.22 o 
   8   1   0     1869.93     1880.05     67.58 o 
   9   1   0        5.23        6.40      1.80 o 
  10   1   0      335.40      357.47     19.18 o 
  11   1   0      258.51      269.30     13.76 o 
  12   1   0      861.45      885.31     25.52 o 
  13   1   0      118.51      111.12      7.35 o 
  14   1   0       28.66        9.68     10.88 o 
  15   1   0       20.36        9.72     10.77 o 
   0   2   0     2199.22     2012.03     18.65 o 
   1   2   0     2203.31     2005.79     31.14 o 
   2   2   0     1389.38     1159.66     38.32 o 
   3   2   0       53.63       58.04      2.10 o 
   4   2   0     2119.15     1863.20     11.26 o 
   5   2   0       66.78       60.14      4.55 o 
   6   2   0     2994.59     3218.81     69.78 o 
   7   2   0      385.46      418.18     10.55 o 
   8   2   0     2467.49     2586.72     42.88 o 
   9   2   0        1.28        3.84      2.70 o 
  10   2   0      374.48      392.64      8.76 o 
  11   2   0      119.23      119.48      9.34 o 
  12   2   0        0.51        9.94      5.54 o 
  13   2   0       16.78       20.31      6.87 o 
  14   2   0        0.73        3.93      6.11 o 
  15   2   0       85.51       52.98     32.09 o 
   1   3   0     5407.98     4763.40     70.35 o 
   2   3   0      281.62      302.23      8.90 o 
   3   3   0      144.79      125.34      4.61 o 
   4   3   0     2451.89     2485.77     28.73 o 
   5   3   0     1957.03     1895.74     19.82 o 
   6   3   0       95.17       97.89      3.45 o 
   7   3   0      174.59      163.57      5.28 o 
   8   3   0      655.32      700.58     18.35 o 
   9   3   0      145.91      161.22      9.14 o 
  10   3   0       36.28       32.94      3.61 o 
  11   3   0        3.44        5.48      2.90 o 
  12   3   0      812.90      877.36     32.66 o 
  13   3   0      118.14      107.43     42.82 o 
  14   3   0     1417.64     1466.49     33.54 o 
   0   4   0      418.65      407.03      8.81 o 
   1   4   0      253.47      276.26      5.85 o 
   2   4   0       27.08       26.31      6.47 o 
   3   4   0      770.15      709.47     10.88 o 
   4   4   0      118.64      114.07      4.03 o 
   5   4   0      106.31       89.50      4.68 o 
   6   4   0       10.67        5.05      2.23 o 
   7   4   0      393.71      354.62      7.57 o 
   8   4   0      987.65      995.55     16.70 o 
   9   4   0      880.77      891.64     12.62 o 
  10   4   0        3.06        2.80      1.45 o 
  11   4   0       10.86        7.62      9.92 o 
  12   4   0       23.95       16.90     10.55 o 
  13   4   0      436.93      444.62     20.46 o 
  14   4   0       46.08       31.39     13.83 o 
   1   5   0       66.62       83.34      6.14 o 
   2   5   0        2.20        3.37      1.70 o 
   3   5   0      473.92      515.57     17.39 o 
   4   5   0     2918.16     3206.75     38.99 o 
   5   5   0      678.66      687.60     19.12 o 
   6   5   0        6.98       12.66      4.01 o 
   7   5   0      340.05      341.60     14.42 o 
   8   5   0       10.08       10.44      2.51 o 
   9   5   0      667.51      714.94     25.68 o 
  10   5   0       56.31       50.72     15.13 o 
  11   5   0       26.81       24.78      8.47 o 
  12   5   0      108.79      119.10     12.20 o 
  13   5   0       30.74       14.27     21.23 o 
  14   5   0       31.88       42.65     15.03 o 
   0   6   0     3064.00     3229.69     38.23 o 
   1   6   0     3252.13     3304.91     58.36 o 
   2   6   0     1749.53     1958.25     52.21 o 
   3   6   0      188.89      181.02      6.91 o 
   4   6   0     1073.63     1130.98     16.25 o 
   5   6   0      100.89      114.01      4.74 o 
   6   6   0      126.79      116.44      7.57 o 
   7   6   0      205.06      192.58      9.01 o 
   8   6   0      175.52      163.82      5.86 o 
   9   6   0      155.72      163.10     15.65 o 
  10   6   0       43.39       44.10     12.84 o 
  11   6   0       26.49       25.26      9.75 o 
  12   6   0       23.27       37.51     15.82 o 
  13   6   0      166.56      184.28     15.29 o 
   1   7   0      549.19      544.94     12.19 o 
   2   7   0        9.12       24.60      4.46 o 
   3   7   0      626.15      681.52     23.76 o 
   4   7   0      264.00      269.79      7.83 o 
   5   7   0      288.82      317.50      9.85 o 
   6   7   0      851.40      895.27     27.94 o 
   7   7   0      706.26      727.33     14.09 o 
   8   7   0       18.20       10.10      4.21 o 
   9   7   0       88.95       91.75     28.34 o 
  10   7   0        0.25        0.74      5.27 o 
  11   7   0       47.15       38.61     15.80 o 
  12   7   0      222.83      226.41     18.57 o 
  13   7   0       28.52       25.83     10.36 o 
   0   8   0     3187.24     3380.75    164.68 o 
   1   8   0      471.56      459.43     16.72 o 
   2   8   0       39.37       38.26      7.32 o 
   3   8   0       10.44        8.12      2.79 o 
   4   8   0      151.41      133.97      6.75 o 
   5   8   0      226.32      223.16     13.66 o 
   6   8   0      183.53      220.00     10.44 o 
   7   8   0      886.29      868.33     23.75 o 
   8   8   0      559.55      565.24     14.07 o 
   9   8   0       45.50       39.23     12.53 o 
  10   8   0      122.61      147.19      9.13 o 
  11   8   0        5.61        8.82      5.13 o 
  12   8   0       91.56       92.46     39.34 o 
   1   9   0      329.63      330.14      9.08 o 
   2   9   0      494.28      484.66     10.94 o 
   3   9   0     1181.80     1217.01     24.96 o 
   4   9   0      870.70      940.57     20.59 o 
   5   9   0      430.31      455.35     11.02 o 
   6   9   0       28.72       26.12      6.10 o 
   7   9   0     1081.28     1124.97     22.28 o 
   8   9   0      227.95      214.46      7.61 o 
   9   9   0       37.23       28.49      8.95 o 
  10   9   0       42.75       41.90     14.91 o 
  11   9   0      149.42      105.56     32.17 o 
   0  10   0       40.26       40.34     12.58 o 
   1  10   0        1.14        3.96      2.37 o 
   2  10   0       12.34        9.46      3.16 o 
   3  10   0        2.41        5.99      2.49 o 
   4  10   0      155.93      177.99      6.31 o 
   5  10   0      406.79      382.76     12.72 o 
   6  10   0     1359.53     1369.74     32.98 o 
   7  10   0        6.00       11.10      6.57 o 
   8  10   0        3.34        2.72      2.99 o 
   9  10   0      777.09      776.88     23.59 o 
  10  10   0        3.86        8.38      5.21 o 
  11  10   0       14.74       15.09      8.57 o 
   1  11   0     2518.56     2642.77     44.94 o 
   2  11   0      113.65       95.05      7.40 o 
   3  11   0      208.34      215.39      6.39 o 
   4  11   0      172.26      167.87     13.55 o 
   5  11   0       14.63        9.67      4.44 o 
   6  11   0      678.03      670.89     16.73 o 
   7  11   0      271.66      237.39     10.73 o 
   8  11   0       45.39       39.25     16.02 o 
   9  11   0       39.22       43.76     10.57 o 
   0  12   0     2043.12     2039.59     34.61 o 
   1  12   0      188.49      194.47     15.05 o 
   2  12   0      129.29       97.27     18.76 o 
   3  12   0      606.30      647.92     14.55 o 
   4  12   0       76.17      115.84     18.54 o 
   5  12   0      124.45      148.54     16.41 o 
   6  12   0       51.74       58.55     12.66 o 
   7  12   0       41.90       31.93      8.54 o 
   8  12   0        1.97        8.46      5.85 o 
   1  13   0        0.62        4.97      3.39 o 
   2  13   0      201.45      207.30      9.29 o 
   3  13   0      297.30      356.71     29.62 o 
   4  13   0       31.80       37.29      9.43 o 
   5  13   0      188.71      200.48     11.62 o 
   6  13   0       32.98       31.07      9.47 o 
   0  14   0       61.95       73.40      8.01 o 
   1  14   0       88.17       84.02     11.86 o 
   2  14   0       29.91       31.46      8.16 o 
   3  14   0        0.01        8.04      5.15 o 
   4  14   0       28.65       16.32      5.97 o 
 -13   0   1      573.91      598.75     18.94 o 
 -11   0   1      864.55      912.80     48.58 o 
  -9   0   1     1157.68     1292.95     31.69 o 
  -7   0   1     1709.52     1815.69     83.72 o 
  -5   0   1      378.07      430.08     13.00 o 
  -3   0   1     7114.32     6637.93     49.25 o 
  -1   0   1      230.38      223.21      3.50 o 
   5   0   1     7879.26     7356.11    166.03 o 
   7   0   1     1593.24     1813.46     38.97 o 
   9   0   1      267.30      253.87     11.97 o 
  11   0   1       95.28       74.73     14.54 o 
  13   0   1       36.03       21.03     10.41 o 
 -15   1   1       40.99       22.63     13.03 o 
 -14   1   1       93.30       86.87      8.18 o 
 -13   1   1       68.22       49.36     16.84 o 
 -12   1   1      201.41      184.66     13.59 o 
 -11   1   1      941.96      921.36     54.43 o 
 -10   1   1      219.65      240.78     10.51 o 
  -9   1   1       87.75       89.15      2.67 o 
  -8   1   1     1768.13     1922.21     32.73 o 
  -7   1   1        1.72        4.67      1.63 o 
  -6   1   1     1423.42     1413.03     34.77 o 
  -5   1   1     5650.68     5370.33     40.44 o 
  -4   1   1    18300.66    16918.05     54.92 o 
  -3   1   1     6558.87     5927.34     46.20 o 
  -2   1   1     1228.81     1080.42     11.94 o 
  -1   1   1     1144.15     1003.03      7.71 o 
   0   1   1     1808.11     1521.31     19.06 o 
   1   1   1        0.22        2.25      1.13 o 
   2   1   1     8233.77     7275.45    202.30 o 
   4   1   1      158.95      155.11      2.52 o 
   5   1   1     1215.44     1226.38     20.27 o 
   6   1   1      912.94      965.54     12.20 o 
   7   1   1       63.44       57.88      2.67 o 
   8   1   1        2.38        3.60      1.33 o 
   9   1   1      234.63      234.04      6.22 o 
  10   1   1       11.72        8.04      3.15 o 
  11   1   1     1307.56     1333.53     41.00 o 
  12   1   1        3.17        1.20      4.76 o 
  13   1   1        1.01        2.72      2.11 o 
  14   1   1       52.61       59.75     19.70 o 
 -15   2   1        6.06        4.58      8.97 o 
 -14   2   1        4.09        4.82      5.48 o 
 -13   2   1      287.19      242.19     10.32 o 
 -12   2   1      273.66      278.18     15.85 o 
 -11   2   1       81.01       74.62      5.30 o 
 -10   2   1        6.68        7.25      3.61 o 
  -9   2   1     1848.16     1934.00     36.60 o 
  -8   2   1      293.01      264.72      5.79 o 
  -7   2   1     1064.54     1167.58     20.65 o 
  -6   2   1     1487.79     1418.63     28.41 o 
  -5   2   1     1308.73     1262.67     13.76 o 
  -4   2   1     1339.56     1254.15     15.09 o 
  -2   2   1      245.36      179.09      3.18 o 
  -1   2   1     2421.21     2097.90     14.32 o 
   0   2   1      199.04      180.23      6.06 o 
   1   2   1     3809.83     3529.79     31.17 o 
   2   2   1     2520.96     2177.99     32.96 o 
   4   2   1     1380.06     1208.85     12.42 o 
   5   2   1      124.24      107.40      2.76 o 
   6   2   1        5.62        7.02      1.73 o 
   7   2   1      477.07      430.32      8.43 o 
   8   2   1      223.80      204.75      5.48 o 
   9   2   1      229.97      248.67      5.48 o 
  10   2   1      456.27      463.06     13.81 o 
  11   2   1        4.59        4.02      3.21 o 
  12   2   1      105.13       95.23      5.39 o 
  13   2   1       25.59       24.49     13.84 o 
  14   2   1      304.63      261.73     37.57 o 
 -14   3   1        4.64       17.25      7.75 o 
 -13   3   1      135.31      168.14     14.71 o 
 -12   3   1       74.65       67.97     10.37 o 
 -11   3   1        6.18        7.07      4.55 o 
 -10   3   1       37.86       40.39      8.19 o 
  -9   3   1      124.16      129.87      7.03 o 
  -8   3   1      799.91      802.67     18.33 o 
  -7   3   1       52.40       52.61      7.08 o 
  -6   3   1       75.42       76.72      1.61 o 
  -5   3   1       97.59       87.07      2.28 o 
  -4   3   1      444.52      417.72      5.91 o 
  -3   3   1      588.29      586.52     13.16 o 
  -1   3   1     7714.74     7023.75     54.66 o 
   0   3   1       80.55      107.33      3.12 o 
   1   3   1     1746.98     1657.06     39.62 o 
   2   3   1     1349.98     1273.30     16.24 o 
   3   3   1      245.52      242.89      5.41 o 
   4   3   1      969.41      946.58     15.10 o 
   5   3   1     7885.02     8076.85     22.76 o 
   6   3   1       52.88       68.83      6.31 o 
   7   3   1      188.28      155.90      6.50 o 
   8   3   1      166.43      185.57     14.30 o 
   9   3   1      288.70      268.04      7.34 o 
  10   3   1        0.06        1.68      1.77 o 
  11   3   1      114.01      131.80     36.60 o 
  12   3   1        3.00        4.21      9.04 o 
  13   3   1        5.39        8.16      7.46 o 
  14   3   1        9.89       12.28      7.68 o 
 -14   4   1      221.74      243.44     34.77 o 
 -13   4   1      216.81      214.72     14.72 o 
 -12   4   1       40.35       46.75     20.28 o 
 -11   4   1      477.30      494.02     13.76 o 
 -10   4   1       18.63       20.91      4.59 o 
  -9   4   1      616.62      615.97     14.69 o 
  -8   4   1       98.17       99.91      4.11 o 
  -7   4   1      257.61      294.73      6.75 o 
  -6   4   1       94.53       94.45      2.63 o 
  -5   4   1      213.21      201.51      6.62 o 
  -4   4   1       13.05       15.25      3.85 o 
  -3   4   1      115.67      130.91      6.63 o 
  -2   4   1      144.74      143.92      4.23 o 
  -1   4   1       31.24       37.88      2.97 o 
   0   4   1      171.97      125.75      8.95 o 
   1   4   1     2190.96     1928.48     32.55 o 
   3   4   1     2141.81     1989.92     20.18 o 
   4   4   1     2354.78     2374.88     39.91 o 
   5   4   1       24.12       19.58      1.67 o 
   6   4   1       36.02       59.19      5.07 o 
   7   4   1      412.11      445.95      4.80 o 
   8   4   1      362.00      394.13      4.64 o 
   9   4   1       53.21       57.70      4.45 o 
  10   4   1        8.90        9.74      4.02 o 
  11   4   1      488.43      505.63     25.92 o 
  12   4   1      118.23      100.83     12.38 o 
  13   4   1        9.96       11.92      7.40 o 
  14   4   1       35.44       34.96     14.54 o 
 -14   5   1       53.87       55.72     34.96 o 
 -13   5   1       53.91       61.03     26.54 o 
 -12   5   1      178.31      193.68     14.07 o 
 -11   5   1      782.18      827.20     39.03 o 
 -10   5   1        5.43        6.45      2.69 o 
  -9   5   1       19.98       16.10      5.58 o 
  -8   5   1       24.70       28.81      2.56 o 
  -7   5   1       20.65       19.35      5.01 o 
  -6   5   1     1057.95      990.39     13.77 o 
  -5   5   1      700.95      722.75     11.44 o 
  -4   5   1      267.55      245.22      8.88 o 
  -3   5   1      951.17     1019.88     18.09 o 
  -2   5   1      839.07      874.02     22.34 o 
  -1   5   1       59.93       71.26      3.54 o 
   0   5   1     3396.76     3529.87     24.95 o 
   1   5   1     1686.99     1651.49     17.58 o 
   2   5   1       41.37       35.02      5.21 o 
   3   5   1       53.31       75.98      5.32 o 
   4   5   1     1546.97     1635.35     56.88 o 
   5   5   1        7.07        6.27      2.32 o 
   6   5   1      379.59      397.89     17.03 o 
   7   5   1       99.30      114.27      4.70 o 
   8   5   1      207.06      221.55      9.14 o 
   9   5   1      180.51      190.91     12.62 o 
  10   5   1       31.57       31.30      9.63 o 
  11   5   1       31.95       24.34      7.81 o 
  12   5   1        0.24        4.66      9.82 o 
  13   5   1        7.89        8.89      7.29 o 
  14   5   1        5.06        3.67      4.86 o 
 -13   6   1       95.30       60.35     28.79 o 
 -12   6   1       70.03       71.82     37.81 o 
 -11   6   1      303.18      300.53     10.98 o 
 -10   6   1       32.47       25.91      8.86 o 
  -9   6   1      118.93      112.75     12.46 o 
  -8   6   1      226.29      195.33      7.65 o 
  -7   6   1       71.93       68.06      6.07 o 
  -6   6   1      348.78      308.40      8.15 o 
  -5   6   1      476.80      466.84     12.19 o 
  -4   6   1       74.34       81.30      4.38 o 
  -3   6   1      129.99      135.53      6.64 o 
  -2   6   1      380.64      437.91     21.89 o 
  -1   6   1     3784.03     3827.93     36.62 o 
   0   6   1      381.26      355.96      9.62 o 
   1   6   1      123.16      133.89      4.24 o 
   2   6   1       16.74       26.82      3.74 o 
   3   6   1      870.84      901.18     14.11 o 
   4   6   1      413.42      384.94      8.43 o 
   5   6   1      414.03      493.93     12.85 o 
   6   6   1       20.24       17.75      4.53 o 
   7   6   1      357.06      383.12     17.23 o 
   8   6   1      217.27      217.10     14.62 o 
   9   6   1       37.79       30.63     10.86 o 
  10   6   1       54.91       47.36     19.47 o 
  11   6   1       28.41       24.72      9.10 o 
  12   6   1        7.07        5.74      8.94 o 
  13   6   1        8.80        6.28      9.05 o 
 -13   7   1      138.10      180.32     51.49 o 
 -12   7   1      427.88      375.12     22.30 o 
 -11   7   1      672.26      651.67     16.06 o 
 -10   7   1       22.68       26.20      9.47 o 
  -9   7   1      330.90      333.56     12.00 o 
  -8   7   1      315.25      331.43     14.29 o 
  -7   7   1      107.90      117.23      6.04 o 
  -6   7   1        1.36        2.29      2.79 o 
  -5   7   1       53.22       42.10     10.64 o 
  -4   7   1      343.50      386.34      8.57 o 
  -3   7   1       85.16       89.32      7.68 o 
  -2   7   1       29.66       68.47      5.57 o 
  -1   7   1       88.33       89.67      4.44 o 
   0   7   1       66.45       69.42      3.36 o 
   1   7   1     1362.36     1501.06     16.33 o 
   2   7   1        0.02        3.01      1.61 o 
   3   7   1      558.34      589.69     16.53 o 
   4   7   1       70.13       66.89      3.00 o 
   5   7   1      104.45       96.47     10.25 o 
   6   7   1      311.53      308.13     19.43 o 
   7   7   1      122.43      116.02      5.72 o 
   8   7   1      742.80      709.55     19.31 o 
   9   7   1       52.42       53.22     14.28 o 
  10   7   1       12.00        9.83     10.63 o 
  11   7   1      154.50      135.37      7.90 o 
  12   7   1       76.96       57.73     24.71 o 
  13   7   1      170.60      195.45     18.93 o 
 -12   8   1       33.83       33.99     16.27 o 
 -11   8   1       34.78       23.82     10.11 o 
 -10   8   1       70.47       61.73     13.50 o 
  -9   8   1       55.43       68.45     16.98 o 
  -8   8   1        0.02        2.77      2.99 o 
  -7   8   1      211.98      213.47      9.06 o 
  -6   8   1      816.13      856.26     21.35 o 
  -5   8   1      427.18      473.14     15.39 o 
  -4   8   1      200.91      200.53     14.91 o 
  -3   8   1      297.02      317.23     24.90 o 
  -2   8   1      149.36      142.90      9.83 o 
  -1   8   1       36.33       52.54     15.32 o 
   0   8   1      452.49      446.88      8.07 o 
   1   8   1      190.73      195.83      4.91 o 
   2   8   1        0.33        1.80      1.98 o 
   3   8   1      559.40      610.79     16.08 o 
   4   8   1        2.85        3.51      2.09 o 
   5   8   1      503.79      522.78     12.13 o 
   6   8   1      268.46      299.94      9.50 o 
   7   8   1      107.15      109.83      6.30 o 
   8   8   1        0.84        2.59      3.04 o 
   9   8   1       28.82       18.99      6.32 o 
  10   8   1     1166.48     1097.81     48.38 o 
  11   8   1        0.07        2.74      3.36 o 
  12   8   1        4.19        5.14     10.66 o 
 -11   9   1        4.50        3.50      4.76 o 
 -10   9   1        5.40        3.79      4.27 o 
  -9   9   1      111.81      102.12     32.14 o 
  -8   9   1       19.89       23.25      6.32 o 
  -7   9   1      121.67      133.04      9.27 o 
  -6   9   1       34.89       23.25      6.71 o 
  -5   9   1      759.66      743.88     19.89 o 
  -4   9   1       54.31       45.16      8.13 o 
  -3   9   1      705.33      732.69     15.14 o 
  -2   9   1      177.39      182.96      6.91 o 
  -1   9   1       85.01       92.32      5.35 o 
   0   9   1        4.81        7.93      3.18 o 
   1   9   1        0.08        1.59      2.73 o 
   2   9   1       14.67       12.83      4.28 o 
   3   9   1      317.25      346.67      8.56 o 
   4   9   1        2.94        3.11      1.26 o 
   5   9   1      857.86      810.79     43.93 o 
   6   9   1      395.16      424.33     38.83 o 
   7   9   1      165.12      166.17     10.20 o 
   8   9   1       24.57       13.83      4.42 o 
   9   9   1      139.21      146.17     14.27 o 
  10   9   1       42.62       36.31      9.72 o 
  11   9   1       80.55       80.91      9.67 o 
 -11  10   1        1.05        4.24      5.53 o 
 -10  10   1        2.07        5.64      4.31 o 
  -9  10   1      173.57      137.23     21.94 o 
  -8  10   1       46.55       41.75     11.48 o 
  -7  10   1       42.93       43.28      9.41 o 
  -6  10   1       39.59       40.21     12.43 o 
  -5  10   1      442.52      426.37     29.20 o 
  -4  10   1      456.48      464.13      9.32 o 
  -3  10   1     1482.21     1494.63     32.81 o 
  -2  10   1        5.19        7.25      3.59 o 
  -1  10   1       40.63       45.10      8.46 o 
   0  10   1        5.35        9.10      2.98 o 
   1  10   1      194.07      200.29      7.00 o 
   2  10   1       41.80       37.88      8.36 o 
   3  10   1      777.87      753.14     17.89 o 
   4  10   1       82.15       80.81      5.20 o 
   5  10   1      802.04      900.83     29.25 o 
   6  10   1      144.89      144.82      9.24 o 
   7  10   1      233.18      223.72     10.01 o 
   8  10   1      119.17      133.69     16.59 o 
   9  10   1      123.83      100.24     22.62 o 
  10  10   1       63.09       62.19     14.73 o 
  -9  11   1       17.72        7.49      6.00 o 
  -8  11   1      218.67      201.81     16.16 o 
  -7  11   1      298.58      291.27      9.92 o 
  -6  11   1        3.55        8.57      3.83 o 
  -5  11   1       10.37       18.64      6.64 o 
  -4  11   1       20.01       12.69      4.75 o 
  -3  11   1      359.53      354.85     10.96 o 
  -2  11   1        2.16        5.30      2.85 o 
  -1  11   1      125.23      132.23      7.07 o 
   0  11   1      384.67      393.72      9.90 o 
   1  11   1      411.88      446.21     10.63 o 
   2  11   1     2198.85     2351.29     74.26 o 
   3  11   1       65.24       49.06     10.67 o 
   4  11   1       20.83       18.68      8.29 o 
   5  11   1      176.27      166.71     10.48 o 
   6  11   1      113.82      120.67     25.14 o 
   7  11   1        0.09        4.12      2.53 o 
   8  11   1       14.91        6.39      3.28 o 
   9  11   1      105.29      110.93     19.06 o 
  -8  12   1      378.13      371.40     32.89 o 
  -7  12   1      145.53      130.41     15.11 o 
  -6  12   1       35.19       30.87      6.64 o 
  -5  12   1      233.87      219.15      9.29 o 
  -4  12   1      668.43      699.19     17.78 o 
  -3  12   1      193.94      180.34     11.16 o 
  -2  12   1       84.05       91.94      7.84 o 
  -1  12   1       59.05       52.63     11.18 o 
   0  12   1      144.25      148.58      7.76 o 
   1  12   1      150.17      155.72     10.95 o 
   2  12   1       24.62       20.85      5.56 o 
   3  12   1      159.34      165.06     13.27 o 
   4  12   1      222.39      224.06     13.55 o 
   5  12   1     1011.72     1024.72     24.11 o 
   6  12   1       22.37       20.85      4.23 o 
   7  12   1       34.64       41.28     11.36 o 
   8  12   1       49.63       42.51     18.12 o 
  -6  13   1        2.24        6.02      4.49 o 
  -5  13   1       38.21       20.28      9.00 o 
  -4  13   1      606.96      564.43     18.06 o 
  -3  13   1      163.42      144.64     15.73 o 
  -2  13   1       72.55       71.83     13.92 o 
  -1  13   1        0.57        0.96      3.14 o 
   0  13   1      210.37      215.23      9.97 o 
   1  13   1       24.41       25.91      6.04 o 
   2  13   1        0.01        4.04      4.93 o 
   3  13   1      149.15      134.11     11.43 o 
   4  13   1        0.06        1.41      5.26 o 
   5  13   1        1.80        9.92      7.08 o 
   6  13   1       41.81       47.32     14.69 o 
  -4  14   1      117.58      153.02     26.39 o 
  -3  14   1       72.45       54.03     11.71 o 
  -2  14   1       13.33        9.31      3.49 o 
  -1  14   1       30.78       19.35      6.21 o 
   0  14   1      109.74      109.01     14.49 o 
   1  14   1        1.76        8.86      4.52 o 
   2  14   1      217.95      240.26     14.52 o 
   3  14   1        1.48        5.11      4.58 o 
 -14   0   2      192.58      200.40     13.27 o 
 -12   0   2      669.54      680.99     29.12 o 
 -10   0   2      373.00      355.16     15.49 o 
  -8   0   2      155.37      181.62      8.72 o 
  -6   0   2     6252.55     5739.81     59.89 o 
  -4   0   2       95.09       84.98      1.98 o 
  -2   0   2     6634.75     5614.92     34.96 o 
   2   0   2      635.06      624.66     14.00 o 
   4   0   2     5139.24     4730.95     25.87 o 
   6   0   2      221.60      193.59      6.51 o 
   8   0   2      363.01      358.20      9.85 o 
  10   0   2       12.78        8.37     11.09 o 
  12   0   2      139.63      145.03      9.33 o 
 -15   1   2        9.38       10.07     11.56 o 
 -14   1   2       23.72       15.31      8.53 o 
 -13   1   2      265.08      269.83     22.54 o 
 -12   1   2      577.84      648.46     20.26 o 
 -11   1   2      111.95      102.60      8.48 o 
 -10   1   2      550.89      559.15     34.90 o 
  -9   1   2       23.88       25.02      2.21 o 
  -8   1   2      756.04      777.32     11.14 o 
  -7   1   2     1490.39     1524.22     45.95 o 
  -6   1   2      630.75      564.67     10.84 o 
  -5   1   2       10.32        7.95      1.23 o 
  -4   1   2     1236.84     1227.06     11.46 o 
  -3   1   2    11097.79     9482.84     64.62 o 
  -2   1   2     5105.47     4459.36     41.95 o 
  -1   1   2     2100.93     1938.82     12.26 o 
   0   1   2     1697.56     1494.74     26.26 o 
   1   1   2     7527.27     6022.18     30.30 o 
   2   1   2      552.84      498.98      8.45 o 
   3   1   2     3534.75     3474.65     29.38 o 
   4   1   2     1573.62     1492.90     43.84 o 
   5   1   2     2873.54     2856.57     26.43 o 
   6   1   2      410.22      417.37      7.09 o 
   7   1   2      334.87      326.87      6.82 o 
   8   1   2     2553.72     2696.16     67.80 o 
   9   1   2      148.50      136.43      3.10 o 
  10   1   2      173.79      152.03      4.10 o 
  11   1   2       10.92        8.61      5.01 o 
  12   1   2       28.22       24.21      7.46 o 
  13   1   2       14.88        7.43      5.30 o 
  14   1   2        3.97        3.77      7.17 o 
 -15   2   2      227.74      244.24     14.25 o 
 -14   2   2       39.30       29.81     12.06 o 
 -13   2   2       46.80       39.91     12.62 o 
 -12   2   2      141.50      157.65      8.29 o 
 -11   2   2      163.95      161.00      7.27 o 
 -10   2   2     1043.54     1104.94     32.43 o 
  -9   2   2      555.78      571.81     13.00 o 
  -8   2   2      349.61      335.12      6.14 o 
  -7   2   2      153.68      135.28      4.31 o 
  -6   2   2     2348.75     2301.13     29.90 o 
  -5   2   2       54.48       48.83      2.01 o 
  -4   2   2     3065.06     2740.46     34.21 o 
  -3   2   2    11702.82    11218.83    115.69 o 
   0   2   2      216.99      176.30      5.38 o 
   2   2   2      451.87      400.25      9.83 o 
   3   2   2    20816.68    18283.54     57.67 o 
   4   2   2      780.08      825.86     13.23 o 
   5   2   2      250.80      234.26      5.14 o 
   6   2   2     2224.30     2315.37     43.85 o 
   7   2   2     1525.03     1514.12     14.40 o 
   8   2   2      663.37      646.18      8.31 o 
   9   2   2        1.45        1.37      0.91 o 
  10   2   2       81.01       72.86      3.63 o 
  11   2   2        5.04        5.47      3.73 o 
  12   2   2       79.61       73.67     32.46 o 
  13   2   2        4.93        3.93      3.61 o 
  14   2   2       69.31       46.06     25.68 o 
 -14   3   2       59.07       48.25     29.40 o 
 -13   3   2       24.55       10.07     15.87 o 
 -12   3   2       76.13       77.09     21.42 o 
 -11   3   2      228.07      263.55      8.83 o 
 -10   3   2      192.31      194.35      9.18 o 
  -9   3   2      414.81      442.90     16.96 o 
  -8   3   2     2713.02     2826.85     64.39 o 
  -7   3   2     3199.96     3074.58     11.33 o 
  -6   3   2     8228.10     8006.76     52.75 o 
  -5   3   2     4665.62     4266.44     57.81 o 
  -4   3   2      359.25      407.09      7.46 o 
  -3   3   2     1089.79     1061.83     37.58 o 
  -2   3   2     4937.22     4656.93     28.09 o 
  -1   3   2      147.51      139.31      4.07 o 
   0   3   2      306.77      323.59     17.13 o 
   1   3   2      272.39      246.46     12.18 o 
   2   3   2     4879.95     4455.69     71.61 o 
   3   3   2     1415.51     1320.29     25.99 o 
   4   3   2        4.62        2.38      1.84 o 
   5   3   2      360.95      418.26      8.47 o 
   6   3   2     1512.67     1462.70     14.68 o 
   7   3   2      826.44      863.27     27.43 o 
   8   3   2      332.22      354.69      5.58 o 
   9   3   2        0.01        2.00      1.26 o 
  10   3   2      812.87      818.32     15.01 o 
  11   3   2       48.98       36.79     11.60 o 
  12   3   2      107.31      107.56     10.33 o 
  13   3   2       29.92       28.70     14.55 o 
  14   3   2        9.11       13.87      6.99 o 
 -14   4   2      160.26      166.13     30.26 o 
 -13   4   2       77.21       53.82     32.68 o 
 -12   4   2      545.60      569.64     22.18 o 
 -11   4   2     1063.91     1116.89     50.41 o 
 -10   4   2       53.31       54.52      4.52 o 
  -9   4   2     1111.52     1150.85     24.08 o 
  -8   4   2      528.19      522.20      9.70 o 
  -7   4   2      162.00      167.32      3.73 o 
  -6   4   2      132.49      131.27      3.44 o 
  -5   4   2        2.53        3.04      1.23 o 
  -4   4   2      266.78      229.91      6.72 o 
  -3   4   2       21.41       21.65      4.47 o 
  -2   4   2      955.57      846.53     12.47 o 
  -1   4   2     3592.76     3398.32     56.88 o 
   0   4   2       74.76       68.04      3.30 o 
   1   4   2     3653.36     3315.33     46.61 o 
   2   4   2      548.46      582.30      8.78 o 
   3   4   2      168.53      173.47      3.82 o 
   4   4   2       81.04       81.47      3.46 o 
   5   4   2      100.07      132.27     11.68 o 
   6   4   2      124.70      157.22      4.46 o 
   7   4   2     2605.97     2829.06     33.65 o 
   8   4   2       37.31       39.14      2.07 o 
   9   4   2        0.05        2.82      1.92 o 
  10   4   2        0.39        4.02      3.53 o 
  11   4   2      526.06      509.07     17.48 o 
  12   4   2      320.20      321.90     25.24 o 
  13   4   2        0.25        3.64      5.86 o 
  14   4   2      120.06      116.05     48.39 o 
 -14   5   2        8.12        6.27      4.64 o 
 -13   5   2      294.89      360.01     49.31 o 
 -12   5   2        1.25        2.34      6.40 o 
 -11   5   2      101.48       87.22      9.77 o 
 -10   5   2       33.47       29.71      7.70 o 
  -9   5   2       37.92       38.10      3.93 o 
  -8   5   2      190.42      186.28      5.87 o 
  -7   5   2      679.23      719.96     23.01 o 
  -6   5   2      106.94      128.00      5.78 o 
  -5   5   2       56.62       54.73      7.06 o 
  -4   5   2        2.71        3.25      2.31 o 
  -3   5   2      537.80      521.74     14.62 o 
  -2   5   2      265.86      279.26      7.17 o 
  -1   5   2     1629.75     1696.33     65.96 o 
   0   5   2      739.09      803.15     21.50 o 
   1   5   2      287.70      306.12      6.85 o 
   2   5   2       37.77       34.69      4.60 o 
   3   5   2     4641.45     4750.34     47.12 o 
   4   5   2      175.21      170.76      3.75 o 
   5   5   2      132.29      146.17      5.47 o 
   6   5   2       90.43       78.27      4.89 o 
   7   5   2       31.27       28.02      8.41 o 
   8   5   2     1137.85     1251.28     18.12 o 
   9   5   2        0.27        6.13      4.73 o 
  10   5   2      337.88      306.25      9.50 o 
  11   5   2      251.70      268.63      9.87 o 
  12   5   2        3.36        1.79      6.48 o 
  13   5   2       60.01       50.92     23.93 o 
 -13   6   2       79.32       81.77     36.32 o 
 -12   6   2       63.10       74.22     33.32 o 
 -11   6   2      300.59      320.98     11.19 o 
 -10   6   2     1795.07     1768.84     48.82 o 
  -9   6   2     1876.46     2066.94     60.26 o 
  -8   6   2      132.97      136.91      9.98 o 
  -7   6   2      113.82      115.49      6.58 o 
  -6   6   2        9.98       15.15      5.90 o 
  -5   6   2      329.87      323.91      9.80 o 
  -4   6   2      211.85      214.28     12.45 o 
  -3   6   2       54.95       53.56      4.77 o 
  -2   6   2      990.82     1070.36     33.66 o 
  -1   6   2      364.12      397.18     15.59 o 
   0   6   2      897.96      986.88     20.91 o 
   1   6   2      101.31      113.95      5.92 o 
   2   6   2     1633.54     1658.54     16.89 o 
   3   6   2     1140.18     1175.49     18.08 o 
   4   6   2       21.82       18.48      1.99 o 
   5   6   2     1291.12     1355.31     12.75 o 
   6   6   2      398.58      391.74     26.06 o 
   7   6   2        4.66        5.59      3.07 o 
   8   6   2       82.63       85.33     10.80 o 
   9   6   2      253.97      259.97     12.00 o 
  10   6   2       95.97      104.98     17.00 o 
  11   6   2        3.11        6.19      5.32 o 
  12   6   2       43.23       37.01     14.62 o 
  13   6   2        0.14        2.42      5.34 o 
 -13   7   2       30.20       34.65     15.19 o 
 -12   7   2      313.20      304.71     19.36 o 
 -11   7   2       63.53       43.93     12.19 o 
 -10   7   2      283.21      263.00     24.18 o 
  -9   7   2      173.91      159.89      8.59 o 
  -8   7   2       68.21       56.47      4.45 o 
  -7   7   2      410.71      441.18     12.42 o 
  -6   7   2      146.95      152.04      6.72 o 
  -5   7   2       13.51       19.13      5.23 o 
  -4   7   2       10.53       11.52      4.17 o 
  -3   7   2      150.46      145.00      5.57 o 
  -2   7   2       59.65       50.61      5.28 o 
  -1   7   2        7.30        7.52      2.78 o 
   0   7   2      751.03      753.60     12.11 o 
   1   7   2     1182.30     1345.60     43.09 o 
   2   7   2      338.98      344.82      8.23 o 
   3   7   2      104.45      113.82      5.45 o 
   4   7   2      525.79      516.33     14.88 o 
   5   7   2      892.88      901.46     24.65 o 
   6   7   2     2876.29     2942.35     36.46 o 
   7   7   2        0.13        1.14      2.90 o 
   8   7   2      184.45      202.41     12.83 o 
   9   7   2      142.29      128.92     10.81 o 
  10   7   2     1296.81     1292.56     30.15 o 
  11   7   2      119.18       98.64     18.25 o 
  12   7   2       58.39       50.49     21.92 o 
  13   7   2      318.62      280.88     28.40 o 
 -12   8   2        6.81        9.19     14.01 o 
 -11   8   2       56.27       42.71     12.40 o 
 -10   8   2        7.71        9.86      5.79 o 
  -9   8   2      161.94      162.93     17.65 o 
  -8   8   2     1294.99     1310.44     24.99 o 
  -7   8   2      317.23      308.66      8.98 o 
  -6   8   2      358.31      376.60     10.60 o 
  -5   8   2       69.71       73.23      6.75 o 
  -4   8   2       30.84       22.86      5.16 o 
  -3   8   2       47.00       48.17      9.39 o 
  -2   8   2      191.00      196.70      8.87 o 
  -1   8   2      899.41      946.06     20.93 o 
   0   8   2     2060.04     2129.10     28.56 o 
   1   8   2       41.40       47.47      8.34 o 
   2   8   2        0.44        3.36      2.15 o 
   3   8   2      340.13      365.63      7.30 o 
   4   8   2      505.25      555.62     11.88 o 
   5   8   2      332.19      366.28     11.46 o 
   6   8   2      754.87      809.07     31.64 o 
   7   8   2      218.63      226.19      7.22 o 
   8   8   2       84.26       73.35     14.49 o 
   9   8   2       17.01       22.25      7.29 o 
  10   8   2      171.95      186.88     20.85 o 
  11   8   2      467.41      495.92     18.90 o 
  12   8   2        0.18        7.43      8.05 o 
 -11   9   2      252.13      263.18     12.53 o 
 -10   9   2      117.43      134.43      9.62 o 
  -9   9   2      318.61      319.21     12.68 o 
  -8   9   2      120.65      100.54      7.47 o 
  -7   9   2        0.49        2.13      3.48 o 
  -6   9   2     1263.63     1329.38     33.58 o 
  -5   9   2      215.37      210.90     15.19 o 
  -4   9   2      593.45      628.12     18.34 o 
  -3   9   2      758.74      708.23     20.40 o 
  -2   9   2     1722.85     1762.90     61.38 o 
  -1   9   2      374.44      411.79      9.80 o 
   0   9   2        5.29        8.49      2.51 o 
   1   9   2        0.19        2.02      1.92 o 
   2   9   2      223.27      242.87      9.82 o 
   3   9   2      207.40      205.08      6.50 o 
   4   9   2      376.09      397.78      9.07 o 
   5   9   2      911.69      917.04     26.07 o 
   6   9   2       68.90       66.97      6.75 o 
   7   9   2      272.46      288.90     10.20 o 
   8   9   2        0.00        1.02      4.43 o 
   9   9   2       89.60      100.29     13.29 o 
  10   9   2      491.22      438.16     18.77 o 
  11   9   2        8.12        3.45      4.43 o 
 -11  10   2        5.64        5.23      9.13 o 
 -10  10   2       12.64        7.56      4.87 o 
  -9  10   2       70.86       53.22     19.22 o 
  -8  10   2       44.30       42.47     16.50 o 
  -7  10   2        0.31        8.01      4.57 o 
  -6  10   2       79.13       87.21     19.36 o 
  -5  10   2        4.17        7.21      4.45 o 
  -4  10   2      340.24      348.79     21.00 o 
  -3  10   2      193.88      181.78      7.49 o 
  -2  10   2     1254.47     1245.53     27.00 o 
  -1  10   2       73.18       80.15      5.42 o 
   0  10   2       78.95       95.20      6.40 o 
   1  10   2      883.61      887.73     20.64 o 
   2  10   2       14.17       11.34      2.98 o 
   3  10   2      235.42      286.11      9.07 o 
   4  10   2      101.10      100.15      9.38 o 
   5  10   2       29.78       19.76      7.59 o 
   6  10   2     2105.76     2173.99     65.84 o 
   7  10   2      231.07      215.51      9.41 o 
   8  10   2        3.10        6.58      4.96 o 
   9  10   2        0.89        7.70      5.87 o 
  10  10   2       78.07       59.43     20.28 o 
  -9  11   2        1.66        4.55      6.78 o 
  -8  11   2       23.38       25.32      5.91 o 
  -7  11   2      611.62      639.87     14.25 o 
  -6  11   2      411.80      386.58     16.05 o 
  -5  11   2      178.78      204.20     10.79 o 
  -4  11   2       11.56       10.97      6.75 o 
  -3  11   2       38.44       41.38      5.83 o 
  -2  11   2        3.29        2.71      4.30 o 
  -1  11   2      118.13      134.38      6.09 o 
   0  11   2     1018.85     1107.87     29.73 o 
   1  11   2       45.92       45.96      8.83 o 
   2  11   2      898.80      984.26     17.32 o 
   3  11   2        5.47        6.61      4.88 o 
   4  11   2      242.26      238.39     11.44 o 
   5  11   2        2.96        5.67      3.93 o 
   6  11   2       41.70       42.79     12.13 o 
   7  11   2       48.26       33.35      8.69 o 
   8  11   2       35.48       23.56      6.83 o 
   9  11   2        0.01       -7.58      6.94 o 
  -8  12   2      416.55      458.17     17.91 o 
  -7  12   2      350.16      370.57     14.13 o 
  -6  12   2      197.56      207.10     10.58 o 
  -5  12   2       42.83       53.08     10.93 o 
  -4  12   2      519.01      531.71     13.18 o 
  -3  12   2       26.75       30.26      7.49 o 
  -2  12   2       99.99       93.14     17.02 o 
  -1  12   2        4.87        8.72      2.76 o 
   0  12   2       76.67       74.84     10.84 o 
   1  12   2      337.32      335.23      9.69 o 
   2  12   2      307.18      315.60      9.03 o 
   3  12   2      348.75      360.51     16.06 o 
   4  12   2        7.74        8.06      6.05 o 
   5  12   2      392.81      398.93     12.21 o 
   6  12   2       14.11        9.65      5.84 o 
   7  12   2        3.79        5.22      6.37 o 
   8  12   2        3.88        4.59      6.83 o 
  -6  13   2        0.00        4.35      4.85 o 
  -5  13   2      308.59      335.16     11.69 o 
  -4  13   2      333.55      339.00     14.48 o 
  -3  13   2        0.18        5.41      3.38 o 
  -2  13   2      396.80      356.31     17.89 o 
  -1  13   2      468.53      467.25     11.43 o 
   0  13   2       87.74       71.19     10.90 o 
   1  13   2       22.54       22.48      5.01 o 
   2  13   2       40.12       37.71      9.94 o 
   3  13   2       87.57       65.27     13.50 o 
   4  13   2      816.62      948.19     25.63 o 
   5  13   2        9.21       11.44      7.28 o 
   6  13   2       10.18        9.01      3.97 o 
  -3  14   2       88.68       71.05     17.42 o 
  -2  14   2      224.82      218.90      7.55 o 
  -1  14   2       85.75       53.88     12.46 o 
   0  14   2       49.74       43.35      9.32 o 
   1  14   2       27.32       25.04      7.03 o 
   2  14   2       73.11       66.00     18.80 o 
   3  14   2        1.54        6.38      5.84 o 
 -15   0   3       73.13       63.04     35.29 o 
 -13   0   3        0.40        1.64      3.74 o 
 -11   0   3      143.56      133.17      9.06 o 
  -9   0   3     1000.77     1024.78     36.88 o 
  -7   0   3      247.27      231.07      5.50 o 
  -5   0   3     3761.03     3677.04     28.71 o 
  -1   0   3     7023.18     6231.63     34.81 o 
   1   0   3    10587.90    10553.14     72.09 o 
   3   0   3     1014.82      995.05     22.04 o 
   5   0   3     1007.92     1007.22     49.14 o 
   7   0   3       24.27       24.42      2.34 o 
   9   0   3        6.43        4.14      2.82 o 
  11   0   3      468.75      459.17     14.32 o 
 -15   1   3      433.43      431.56     12.43 o 
 -14   1   3       39.93       33.13     13.45 o 
 -13   1   3        2.66        7.50      4.10 o 
 -12   1   3      101.70      104.88      7.94 o 
 -11   1   3       98.65      101.23      8.73 o 
 -10   1   3     1780.35     1923.43     64.13 o 
  -9   1   3      358.31      344.15      9.25 o 
  -8   1   3       63.36       46.08      3.59 o 
  -7   1   3        0.45        0.78      0.66 o 
  -6   1   3     1858.35     1909.06     27.71 o 
  -5   1   3      327.83      299.68      4.96 o 
  -4   1   3      107.90      107.17      4.01 o 
  -3   1   3       15.62       16.75      2.13 o 
  -2   1   3        1.56        3.55      1.75 o 
  -1   1   3     3424.54     3211.78     75.11 o 
   0   1   3      528.03      498.00     13.12 o 
   1   1   3      379.96      320.71      7.83 o 
   2   1   3       11.63       11.28      2.73 o 
   3   1   3        0.04        2.26      1.50 o 
   4   1   3      910.57      920.52     10.53 o 
   5   1   3      500.32      532.29      8.28 o 
   6   1   3      240.34      250.16      5.64 o 
   7   1   3      160.82      155.00      3.17 o 
   8   1   3        9.29       12.13      2.92 o 
   9   1   3      972.19      985.67     12.16 o 
  10   1   3        8.09        5.41      2.16 o 
  11   1   3       72.41       60.22      5.30 o 
  12   1   3      138.63      121.94     17.83 o 
  13   1   3      238.68      244.33     13.36 o 
 -15   2   3       25.30       13.76      8.61 o 
 -14   2   3      122.54      103.80     19.53 o 
 -13   2   3        1.06        3.14      2.86 o 
 -12   2   3       93.67       79.21      7.36 o 
 -11   2   3      292.65      333.11     10.22 o 
 -10   2   3       33.64       35.07      7.32 o 
  -9   2   3        0.17       -0.40      3.35 o 
  -8   2   3      161.17      184.48      6.44 o 
  -7   2   3      747.26      760.63      9.10 o 
  -6   2   3       34.24       28.55      2.43 o 
  -5   2   3      198.24      230.91      4.69 o 
  -4   2   3      214.10      200.81      3.93 o 
  -3   2   3     1369.60     1365.40     14.85 o 
  -2   2   3    10726.44     9142.06     33.68 o 
  -1   2   3        0.75        5.49      2.34 o 
   0   2   3     7811.45     7137.95     50.95 o 
   1   2   3    10358.10     9849.54     70.76 o 
   2   2   3     1778.53     1575.35     36.09 o 
   3   2   3     1727.00     1772.04     22.05 o 
   4   2   3     2810.97     2716.76     16.51 o 
   5   2   3     1719.50     1798.78     15.08 o 
   6   2   3     5769.89     5897.51     64.07 o 
   7   2   3     1860.44     1925.83     18.36 o 
   8   2   3      932.35      980.89     12.13 o 
   9   2   3        5.15        5.65      2.35 o 
  10   2   3      589.97      615.20     15.19 o 
  11   2   3      611.43      610.88     22.79 o 
  12   2   3       88.27       81.79      8.12 o 
  13   2   3       20.40       15.25      9.11 o 
  14   2   3        9.53        8.90      7.76 o 
 -14   3   3        5.32        4.87      7.18 o 
 -13   3   3       11.60       11.72      5.36 o 
 -12   3   3      204.85      210.95     12.06 o 
 -11   3   3      943.17      945.51     43.20 o 
 -10   3   3       49.37       46.67     10.67 o 
  -9   3   3       86.86       83.05      4.89 o 
  -8   3   3        1.33        6.00      3.03 o 
  -7   3   3     1611.47     1580.99     20.77 o 
  -6   3   3     6978.91     6818.05     43.93 o 
  -5   3   3       86.78       89.50      2.83 o 
  -4   3   3       65.47       70.75      2.99 o 
  -3   3   3     2792.55     2704.22     22.95 o 
  -2   3   3       26.46       19.19      5.60 o 
  -1   3   3       41.60       43.99      2.28 o 
   0   3   3      261.63      278.76      7.35 o 
   1   3   3     1307.47     1223.75     15.66 o 
   2   3   3      497.47      441.53     10.69 o 
   3   3   3     4384.60     4121.09     40.86 o 
   4   3   3     3669.31     3899.27     35.54 o 
   5   3   3       14.11       21.11      4.88 o 
   6   3   3     1281.86     1268.18     23.77 o 
   7   3   3       25.57       29.75      2.48 o 
   8   3   3       32.43       33.06      1.88 o 
   9   3   3      312.84      319.69      8.00 o 
  10   3   3      541.89      496.49     13.62 o 
  11   3   3      852.66      845.93     34.69 o 
  12   3   3        7.90       11.39      8.60 o 
  13   3   3        2.48        1.73      3.33 o 
  14   3   3        1.77       10.39     14.29 o 
 -14   4   3       23.60       24.84      9.96 o 
 -13   4   3       61.88       52.55     34.15 o 
 -12   4   3      257.37      242.83      8.73 o 
 -11   4   3     1031.61      961.44     50.24 o 
 -10   4   3        0.68        5.17      2.62 o 
  -9   4   3      745.34      696.54     13.49 o 
  -8   4   3     1040.97     1088.59     18.77 o 
  -7   4   3        0.38        1.31      1.71 o 
  -6   4   3      418.55      423.30     15.70 o 
  -5   4   3     1489.56     1504.30     23.42 o 
  -4   4   3      215.40      206.76     11.34 o 
  -3   4   3       13.87       23.10      6.07 o 
  -2   4   3     1819.48     1862.14     22.22 o 
  -1   4   3     2993.77     2941.88     24.93 o 
   0   4   3       10.09       11.28      3.65 o 
   1   4   3      521.64      557.01      9.11 o 
   2   4   3       43.80       54.46      2.41 o 
   3   4   3      737.13      741.96     12.69 o 
   4   4   3     2484.57     2532.46     51.61 o 
   5   4   3      283.55      325.67      9.48 o 
   6   4   3     3296.85     3397.26     49.76 o 
   7   4   3       17.74       18.05      7.58 o 
   8   4   3     2723.38     2917.25     75.87 o 
   9   4   3      195.14      223.86     15.70 o 
  10   4   3      171.56      185.25     10.97 o 
  11   4   3        0.32        2.92      2.71 o 
  12   4   3       32.47       25.28     15.96 o 
  13   4   3        0.32       -0.90      6.39 o 
  14   4   3       62.28       45.63     22.33 o 
 -14   5   3      428.01      462.67     24.85 o 
 -13   5   3      893.92     1025.62     41.46 o 
 -12   5   3       40.18       52.51     23.02 o 
 -11   5   3       64.29       60.27     11.82 o 
 -10   5   3       97.92      124.72      9.61 o 
  -9   5   3     2227.43     2333.15     60.90 o 
  -8   5   3       86.11      104.11      5.91 o 
  -7   5   3      127.42      140.39      4.26 o 
  -6   5   3      376.26      409.79      7.59 o 
  -5   5   3       31.27       22.31      5.97 o 
  -4   5   3     3449.23     3670.93     82.07 o 
  -3   5   3      576.85      634.03     12.38 o 
  -2   5   3      621.86      648.06     19.71 o 
  -1   5   3     1424.21     1421.23     24.97 o 
   0   5   3      563.15      525.24     14.51 o 
   1   5   3     2974.39     2931.86     35.52 o 
   2   5   3      928.35      959.54     17.15 o 
   3   5   3      935.39     1152.20     19.46 o 
   4   5   3      446.98      517.46     16.41 o 
   5   5   3      878.74      879.26     33.99 o 
   6   5   3       23.14       24.12      6.23 o 
   7   5   3        6.26        7.57      2.75 o 
   8   5   3        0.15        1.68      1.76 o 
   9   5   3      223.01      224.37     14.60 o 
  10   5   3      159.41      169.74     11.43 o 
  11   5   3       29.72       34.26      9.78 o 
  12   5   3      184.24      178.35     13.05 o 
  13   5   3       20.15       19.40     14.12 o 
 -13   6   3        0.20        2.84      9.06 o 
 -12   6   3       64.35       48.18     13.80 o 
 -11   6   3      438.91      466.61     13.86 o 
 -10   6   3      517.35      570.05     23.40 o 
  -9   6   3      377.91      373.90     12.62 o 
  -8   6   3     1522.44     1586.55     26.78 o 
  -7   6   3      158.39      165.04      8.58 o 
  -6   6   3     1225.57     1271.41     42.12 o 
  -5   6   3        4.77        9.00      3.30 o 
  -4   6   3     2297.45     2293.43     26.59 o 
  -3   6   3     2267.48     2261.25     32.36 o 
  -2   6   3     1123.56     1129.06     23.31 o 
  -1   6   3      372.79      350.19     10.83 o 
   0   6   3       24.24       18.97      4.78 o 
   1   6   3      662.13      640.68     12.77 o 
   2   6   3      738.69      755.28     16.42 o 
   3   6   3        3.85        3.23      2.04 o 
   4   6   3      989.67     1087.85     23.37 o 
   5   6   3      121.78      134.22      6.75 o 
   6   6   3      505.26      525.31     42.96 o 
   7   6   3       34.36       43.00      7.48 o 
   8   6   3      192.71      205.92      6.36 o 
   9   6   3      196.27      190.19     38.30 o 
  10   6   3       39.92       25.71      9.15 o 
  11   6   3       32.28       30.15     10.38 o 
  12   6   3       26.67       18.48      6.97 o 
  13   6   3        0.35        2.18      4.43 o 
 -13   7   3       38.70       40.33     26.48 o 
 -12   7   3      118.29      115.38     46.57 o 
 -11   7   3        2.80        2.59      4.67 o 
 -10   7   3      308.48      298.38     12.15 o 
  -9   7   3      381.24      390.31     57.23 o 
  -8   7   3        0.34        0.14      3.31 o 
  -7   7   3        1.22       -0.34      4.00 o 
  -6   7   3       58.49       55.75      5.19 o 
  -5   7   3      391.10      390.66     10.70 o 
  -4   7   3      138.02      147.18     15.95 o 
  -3   7   3       17.48       21.54      6.01 o 
  -2   7   3        4.93       11.44      5.32 o 
  -1   7   3      757.54      727.06     20.40 o 
   0   7   3      342.81      366.61     10.19 o 
   1   7   3       85.28       80.26      7.16 o 
   2   7   3     1428.91     1449.05     23.54 o 
   3   7   3      249.04      254.58      5.09 o 
   4   7   3      188.61      227.25      8.82 o 
   5   7   3        2.51        6.54      4.86 o 
   6   7   3      343.40      354.22     10.24 o 
   7   7   3      159.72      161.34      6.24 o 
   8   7   3      377.79      392.36      9.70 o 
   9   7   3        0.17        2.63      6.23 o 
  10   7   3        0.75        4.79      4.52 o 
  11   7   3      254.53      217.86     19.13 o 
  12   7   3        0.07        4.72      6.72 o 
 -12   8   3      103.45      129.14     13.83 o 
 -11   8   3        5.80        3.59      3.63 o 
 -10   8   3       14.11       10.86      6.97 o 
  -9   8   3       62.07       58.82     15.31 o 
  -8   8   3       68.10       59.34     11.16 o 
  -7   8   3     1392.06     1352.09     35.61 o 
  -6   8   3     1819.02     1845.83     31.20 o 
  -5   8   3      544.34      542.42     28.94 o 
  -4   8   3      740.72      739.48     27.81 o 
  -3   8   3       61.32       88.06      9.49 o 
  -2   8   3      172.53      180.80      8.05 o 
  -1   8   3      257.61      264.09      8.02 o 
   0   8   3      200.96      198.04      6.83 o 
   1   8   3      273.44      273.17     11.32 o 
   2   8   3      978.11     1018.44     22.27 o 
   3   8   3       10.07       15.42      4.18 o 
   4   8   3       33.43       32.41      4.70 o 
   5   8   3        0.10        4.76      3.53 o 
   6   8   3      102.41      113.96     13.03 o 
   7   8   3      642.85      635.54     15.67 o 
   8   8   3      518.24      487.37     13.51 o 
   9   8   3       42.64       30.52     11.25 o 
  10   8   3      136.98      106.97      7.69 o 
  11   8   3       68.69       51.78     17.94 o 
  12   8   3      134.32      124.91     54.87 o 
 -11   9   3       21.78       15.21      9.18 o 
 -10   9   3       51.70       53.65     14.92 o 
  -9   9   3       15.47       10.03      7.01 o 
  -8   9   3      175.38      184.11     21.01 o 
  -7   9   3       65.98       68.83     13.45 o 
  -6   9   3      687.52      677.13     20.75 o 
  -5   9   3        3.92        1.57      3.26 o 
  -4   9   3        3.53        4.97      4.39 o 
  -3   9   3      513.50      512.79     12.91 o 
  -2   9   3      153.25      174.45      7.13 o 
  -1   9   3     1324.28     1438.26     36.66 o 
   0   9   3       50.28       46.56      5.13 o 
   1   9   3       46.47       46.94     11.45 o 
   2   9   3       11.89       13.94      4.60 o 
   3   9   3       32.18       28.63      5.20 o 
   4   9   3      740.46      664.00     18.98 o 
   5   9   3      245.82      203.98      7.65 o 
   6   9   3        2.07        3.70      2.51 o 
   7   9   3        1.19        3.40      2.04 o 
   8   9   3      858.05      842.63     24.15 o 
   9   9   3        1.64        4.92      5.34 o 
  10   9   3       54.80       35.05     13.56 o 
  11   9   3       37.85       20.91      8.93 o 
 -10  10   3      253.06      280.29     14.22 o 
  -9  10   3       15.37       15.06      7.03 o 
  -8  10   3       86.56       99.54      6.71 o 
  -7  10   3      413.99      420.99     13.96 o 
  -6  10   3      202.35      198.72     10.08 o 
  -5  10   3      444.19      438.33     13.64 o 
  -4  10   3      201.31      187.30     30.25 o 
  -3  10   3       15.87       16.44      3.55 o 
  -2  10   3      422.11      452.71     23.92 o 
  -1  10   3      190.51      177.58     13.35 o 
   0  10   3      141.98      131.41      6.92 o 
   1  10   3        2.73        6.75      2.53 o 
   2  10   3       75.12       70.42      7.90 o 
   3  10   3       13.16       11.89      3.28 o 
   4  10   3      150.85      154.14     13.24 o 
   5  10   3     1008.06     1074.08     36.62 o 
   6  10   3        1.08        6.47      3.86 o 
   7  10   3       22.00       32.12      8.59 o 
   8  10   3      153.05      155.22     10.22 o 
   9  10   3       40.56       29.20     12.85 o 
  10  10   3       24.93       19.27      8.57 o 
  -9  11   3      163.92      175.76     14.23 o 
  -8  11   3       33.12       47.41     11.19 o 
  -7  11   3      117.04      131.22     17.87 o 
  -6  11   3      626.25      648.77     16.44 o 
  -5  11   3       46.79       53.89     10.69 o 
  -4  11   3      841.96      875.00     17.86 o 
  -3  11   3       21.61       23.91      6.83 o 
  -2  11   3       11.40        3.54      2.88 o 
  -1  11   3        3.01        6.36      2.64 o 
   0  11   3      297.15      285.45      9.04 o 
   1  11   3       77.76       74.34      9.96 o 
   2  11   3       11.55       14.04      4.74 o 
   3  11   3      820.09      889.55     39.93 o 
   4  11   3       88.37       62.26     14.20 o 
   5  11   3       88.62       68.51     17.44 o 
   6  11   3       37.81       31.54      7.10 o 
   7  11   3       31.27       31.62      8.20 o 
   8  11   3       22.97       22.32      8.02 o 
   9  11   3      122.23      143.94     12.92 o 
  -8  12   3      355.40      418.53     25.98 o 
  -7  12   3       16.65       17.20      6.46 o 
  -6  12   3      423.86      458.72     21.65 o 
  -5  12   3      271.54      296.57     11.84 o 
  -4  12   3      496.41      509.74     17.63 o 
  -3  12   3       72.49       66.36     12.21 o 
  -2  12   3       87.68       98.63      7.83 o 
  -1  12   3        0.16        5.25      2.92 o 
   0  12   3       34.60       23.07      4.89 o 
   1  12   3      101.40       75.13     13.29 o 
   2  12   3       52.18       54.07     11.70 o 
   3  12   3      320.03      341.34     13.67 o 
   4  12   3      131.42      145.89     14.55 o 
   5  12   3        6.48        7.00      5.06 o 
   6  12   3      100.28       88.30     21.69 o 
   7  12   3       96.28       58.97     19.14 o 
  -6  13   3        0.06        0.32      5.39 o 
  -5  13   3        1.41        3.18      4.89 o 
  -4  13   3       24.06       20.11      5.44 o 
  -3  13   3      162.29      172.22     10.14 o 
  -2  13   3       10.71       12.59      4.20 o 
  -1  13   3        1.84        0.55      3.88 o 
   0  13   3        7.11       12.00      5.34 o 
   1  13   3       10.41       18.70      7.49 o 
   2  13   3       51.03       49.22     12.86 o 
   3  13   3       16.93       12.95      7.21 o 
   4  13   3       83.13       77.76     20.95 o 
   5  13   3      135.15      127.19     12.45 o 
   6  13   3      117.98      107.22     11.92 o 
  -3  14   3       56.13       44.97     11.68 o 
  -2  14   3        5.60        7.37      3.52 o 
  -1  14   3      170.83      164.41      7.37 o 
   0  14   3      192.11      190.30     10.20 o 
   1  14   3       40.45       33.77      8.97 o 
   2  14   3       20.96       16.23      6.82 o 
 -14   0   4      225.95      270.04     15.18 o 
 -12   0   4     1631.60     1740.22     62.99 o 
 -10   0   4     1708.14     1734.18     40.18 o 
  -8   0   4     1071.69     1100.30     17.69 o 
  -6   0   4      165.61      172.02     12.17 o 
  -4   0   4      213.36      227.62      5.94 o 
   0   0   4     1007.60      941.60     14.87 o 
   2   0   4     1699.98     1322.41     28.60 o 
   4   0   4     1119.08     1388.21     30.16 o 
   6   0   4      534.86      599.08     14.35 o 
   8   0   4      189.79      179.88      5.16 o 
  10   0   4     1470.31     1590.89     64.95 o 
  12   0   4        4.68        0.95      4.40 o 
 -15   1   4       11.15        7.79      4.16 o 
 -14   1   4       23.44       25.33      8.40 o 
 -13   1   4       53.06       47.48     16.93 o 
 -12   1   4       54.55       55.30     18.04 o 
 -11   1   4       76.04       72.07     21.75 o 
 -10   1   4      157.31      153.18     10.17 o 
  -9   1   4      250.04      245.67     13.69 o 
  -8   1   4      183.83      200.64      5.09 o 
  -7   1   4     1258.24     1211.11     17.28 o 
  -6   1   4     3483.04     3278.24     35.25 o 
  -5   1   4      901.71      901.93     21.68 o 
  -4   1   4       47.55       42.71      3.55 o 
  -3   1   4     1821.07     1684.20     26.34 o 
  -2   1   4     1196.88     1184.61     13.09 o 
  -1   1   4       82.63       74.71      3.17 o 
   0   1   4     7340.80     6599.72     49.76 o 
   1   1   4     2425.44     2351.13     21.02 o 
   2   1   4     4403.75     4467.68    122.23 o 
   3   1   4      158.36      152.80      4.66 o 
   4   1   4       93.02       88.96      3.57 o 
   5   1   4     1050.31      965.35     15.41 o 
   6   1   4       44.17       44.62      2.24 o 
   7   1   4       12.30       14.60      2.75 o 
   8   1   4      560.88      586.24     10.77 o 
   9   1   4      219.49      224.63      5.62 o 
  10   1   4      206.60      177.06      7.65 o 
  11   1   4      168.95      166.18      7.52 o 
  12   1   4        0.00        3.81      7.36 o 
  13   1   4      192.36      180.72     17.48 o 
 -14   2   4      138.67      132.51     10.50 o 
 -13   2   4      248.39      241.29     19.07 o 
 -12   2   4      472.58      526.01     13.60 o 
 -11   2   4     1164.81     1237.37     30.31 o 
 -10   2   4      439.20      410.06      7.63 o 
  -9   2   4       22.67       22.37      6.95 o 
  -8   2   4       18.09       18.53      1.78 o 
  -7   2   4        4.63        9.36      2.53 o 
  -6   2   4      886.07      962.61     14.64 o 
  -5   2   4      333.01      368.55      8.33 o 
  -4   2   4      894.37      990.73     16.67 o 
  -3   2   4     2513.60     2541.45     27.50 o 
  -2   2   4    10840.20     9852.41     54.35 o 
  -1   2   4     6044.46     5414.81     44.25 o 
   0   2   4     6701.84     6070.81     66.22 o 
   1   2   4     1270.32     1124.53     31.08 o 
   2   2   4       78.54       62.42      2.37 o 
   3   2   4      106.43      124.28      6.69 o 
   4   2   4     1916.75     1977.72    100.01 o 
   5   2   4      328.03      329.42      7.35 o 
   6   2   4      112.60      115.35      4.41 o 
   7   2   4      342.34      336.05      4.43 o 
   8   2   4        6.37        8.20      2.18 o 
   9   2   4       17.16       14.89      3.32 o 
  10   2   4      230.26      209.44      4.92 o 
  11   2   4      326.05      340.95     18.19 o 
  12   2   4      276.80      288.28     13.05 o 
  13   2   4      108.32      119.34     11.43 o 
  14   2   4       11.84        7.94      5.94 o 
 -14   3   4       27.59       24.98     11.31 o 
 -13   3   4       88.56       86.19      9.75 o 
 -12   3   4      178.67      173.38      8.17 o 
 -11   3   4        5.95        6.50      3.86 o 
 -10   3   4     1011.91     1044.98     19.65 o 
  -9   3   4       70.93       73.34     10.91 o 
  -8   3   4      353.66      356.58      4.35 o 
  -7   3   4       69.55       55.20      2.39 o 
  -6   3   4        0.01       -0.75      1.58 o 
  -5   3   4      734.08      861.37     13.75 o 
  -4   3   4      100.08      102.49      5.23 o 
  -3   3   4      588.29      601.52      8.43 o 
  -2   3   4     1263.87     1229.40     18.60 o 
  -1   3   4     2607.08     2519.54     53.51 o 
   0   3   4      287.40      259.06      5.80 o 
   1   3   4      281.31      270.91      5.68 o 
   2   3   4     2344.85     2214.12     15.76 o 
   3   3   4        7.70       10.59      2.33 o 
   4   3   4      796.59      870.51     22.37 o 
   5   3   4       75.58       85.15      5.61 o 
   6   3   4     1900.91     1853.90     17.33 o 
   7   3   4      957.40      960.44     12.39 o 
   8   3   4      315.08      316.15      7.92 o 
   9   3   4       10.43        9.29      4.10 o 
  10   3   4        1.34        6.61      2.90 o 
  11   3   4      407.22      385.68     24.90 o 
  12   3   4        0.27       -0.33      5.78 o 
  13   3   4       16.81        6.16      9.49 o 
  14   3   4      162.22      164.49     12.09 o 
 -14   4   4       35.63       36.17     17.08 o 
 -13   4   4      134.82      124.88     18.60 o 
 -12   4   4       41.73       38.42     15.34 o 
 -11   4   4      964.46      943.31     30.23 o 
 -10   4   4      173.51      173.25      5.76 o 
  -9   4   4        0.08        2.02      0.98 o 
  -8   4   4     1743.83     1729.69     29.00 o 
  -7   4   4      643.04      673.50     18.95 o 
  -6   4   4       96.23       95.72      3.88 o 
  -5   4   4      268.22      267.79      8.60 o 
  -4   4   4        1.59        1.89      1.32 o 
  -3   4   4     3962.92     3829.43     43.98 o 
  -2   4   4      201.09      225.07      6.31 o 
   0   4   4      140.79      156.55      4.65 o 
   1   4   4     2558.05     2534.87     29.87 o 
   2   4   4     5316.03     5159.52     45.13 o 
   3   4   4     1068.42     1110.38     29.55 o 
   4   4   4     1579.60     1612.61     24.02 o 
   5   4   4      886.99      864.50     15.79 o 
   6   4   4      793.55      754.56     12.11 o 
   7   4   4      833.13      904.77     22.26 o 
   8   4   4       10.48       11.95      3.80 o 
   9   4   4      881.33      854.33     19.50 o 
  10   4   4       37.00       42.45     10.89 o 
  11   4   4     1296.06     1258.87     29.36 o 
  12   4   4      137.00      144.30     10.98 o 
  13   4   4      328.00      357.16     19.43 o 
 -14   5   4      500.53      512.59     25.21 o 
 -13   5   4        4.48        4.97     12.47 o 
 -12   5   4       92.62       90.63      6.81 o 
 -11   5   4       58.99       62.10      7.67 o 
 -10   5   4     1107.56     1080.90     21.23 o 
  -9   5   4     1192.99     1212.18     39.06 o 
  -8   5   4      127.97      129.57      3.91 o 
  -7   5   4       92.01       91.30      4.50 o 
  -6   5   4      413.64      395.86     17.06 o 
  -5   5   4      371.67      342.94     10.67 o 
  -4   5   4       71.99       85.48      4.41 o 
  -3   5   4       25.79       17.75     10.89 o 
  -2   5   4     4777.38     4627.75    124.40 o 
  -1   5   4     6447.15     6643.26     41.35 o 
   0   5   4     1067.81     1328.40     30.00 o 
   1   5   4      392.46      405.11     11.43 o 
   2   5   4     1519.18     1491.40     16.58 o 
   3   5   4      396.11      412.34      9.45 o 
   4   5   4     2535.24     2949.13     39.48 o 
   5   5   4      131.45      105.60      4.97 o 
   6   5   4      752.44      814.97     13.42 o 
   7   5   4      161.44      161.64      7.80 o 
   8   5   4      218.09      225.01     11.07 o 
   9   5   4     1819.27     1833.75     57.19 o 
  10   5   4       79.01       99.14      7.77 o 
  11   5   4      782.52      713.01     15.44 o 
  12   5   4       75.38       50.35     23.24 o 
  13   5   4       72.57       93.25     10.00 o 
 -13   6   4      317.70      284.90     40.06 o 
 -12   6   4      609.29      653.15     39.94 o 
 -11   6   4       59.42       43.54     11.06 o 
 -10   6   4       56.07       45.46     18.67 o 
  -9   6   4      961.77      942.29     34.84 o 
  -8   6   4      141.29      145.84      5.77 o 
  -7   6   4      611.56      575.00     10.61 o 
  -6   6   4       57.50       79.31     12.00 o 
  -5   6   4      176.30      158.57      6.38 o 
  -4   6   4       22.15       19.05      5.37 o 
  -3   6   4      396.19      398.13     12.27 o 
  -2   6   4     1551.10     1603.84     74.03 o 
  -1   6   4      956.98      962.55     17.78 o 
   0   6   4      604.09      633.46     14.10 o 
   1   6   4      298.79      334.80     11.28 o 
   2   6   4     1241.14     1378.06     32.30 o 
   3   6   4     1179.39     1185.66     15.82 o 
   4   6   4       20.15        5.29      4.88 o 
   5   6   4      548.10      554.49     11.21 o 
   6   6   4        0.57        1.94      2.18 o 
   7   6   4        1.23        4.21      3.04 o 
   8   6   4        0.03        3.03      3.34 o 
   9   6   4       13.32       14.55      6.10 o 
  10   6   4      527.91      544.37     15.01 o 
  11   6   4       26.70       19.76      7.68 o 
  12   6   4        2.80       10.08      9.26 o 
  13   6   4       30.21       22.14     15.56 o 
 -13   7   4      130.74      121.38     55.99 o 
 -12   7   4      120.01       69.78     33.18 o 
 -11   7   4       71.82       67.38     17.25 o 
 -10   7   4      938.04      998.17     20.58 o 
  -9   7   4      255.00      271.20     18.33 o 
  -8   7   4     1510.78     1580.58     49.71 o 
  -7   7   4      432.29      421.08      9.98 o 
  -6   7   4        8.53       14.16      4.79 o 
  -5   7   4     1308.11     1240.19     25.73 o 
  -4   7   4     2278.92     2345.43     46.09 o 
  -3   7   4       20.84       24.44      6.00 o 
  -2   7   4      134.78      127.35      5.74 o 
  -1   7   4        2.45        6.14      3.15 o 
   0   7   4      662.55      726.10     25.04 o 
   1   7   4     1487.80     1573.10     26.25 o 
   2   7   4      112.72      106.17      6.92 o 
   3   7   4      160.51      166.42      8.14 o 
   4   7   4      236.55      239.87      8.78 o 
   5   7   4      626.11      623.71     14.18 o 
   6   7   4        1.23        4.64      2.33 o 
   7   7   4      137.66      123.93      8.43 o 
   8   7   4       38.40       38.46      4.81 o 
   9   7   4       46.75       69.16     18.91 o 
  10   7   4      658.27      680.09     16.84 o 
  11   7   4      135.85      148.80     17.45 o 
  12   7   4       18.29       12.81      9.43 o 
 -12   8   4      111.92       92.69     50.38 o 
 -11   8   4       79.61       62.42     19.05 o 
 -10   8   4      203.95      189.21     17.40 o 
  -9   8   4      135.59      132.62     28.81 o 
  -8   8   4       74.31       70.39      5.97 o 
  -7   8   4      963.13     1071.32     27.73 o 
  -6   8   4      371.48      357.77     16.33 o 
  -5   8   4       11.97       17.46      5.72 o 
  -4   8   4        8.37       12.43      3.84 o 
  -3   8   4     1453.69     1493.46     47.04 o 
  -2   8   4     1263.83     1322.68     27.09 o 
  -1   8   4      120.72      110.85      8.12 o 
   0   8   4        0.00        1.32      3.52 o 
   1   8   4      154.69      181.49     19.87 o 
   2   8   4       20.40       20.93      6.22 o 
   3   8   4       43.73       45.67      5.68 o 
   4   8   4      174.19      175.57      8.48 o 
   5   8   4       49.16       33.61      6.74 o 
   6   8   4      201.15      188.43     10.50 o 
   7   8   4      119.56      100.71      6.09 o 
   8   8   4      113.20      106.29     11.78 o 
   9   8   4      184.83      178.61     15.72 o 
  10   8   4       24.55       21.54      9.43 o 
  11   8   4       85.53       43.77     21.28 o 
 -11   9   4       43.58       54.15     27.49 o 
 -10   9   4       10.62        8.82      5.44 o 
  -9   9   4        3.33        9.50      7.89 o 
  -8   9   4       12.19       12.89      5.86 o 
  -7   9   4      128.15      130.48     12.81 o 
  -6   9   4       54.60       47.58     11.13 o 
  -5   9   4      248.56      240.90     11.47 o 
  -4   9   4      472.30      466.21     13.51 o 
  -3   9   4     1428.50     1462.79     37.66 o 
  -2   9   4      304.62      296.17     15.05 o 
  -1   9   4      109.15      105.70      6.34 o 
   0   9   4      137.96      137.59      6.54 o 
   1   9   4       62.27       60.88      4.97 o 
   2   9   4       10.58        9.58      3.74 o 
   3   9   4      144.27      139.91      8.14 o 
   4   9   4      138.41      130.37      8.40 o 
   5   9   4       52.12       72.86     15.95 o 
   6   9   4       71.56       63.52     12.42 o 
   7   9   4        1.90        4.94      2.31 o 
   8   9   4      110.75      114.06      7.33 o 
   9   9   4      199.75      184.87     13.94 o 
  10   9   4       11.38        9.80      7.67 o 
  11   9   4      134.58      164.98     13.44 o 
 -10  10   4      307.72      367.91     19.63 o 
  -9  10   4       90.34      101.12     24.08 o 
  -8  10   4       85.83       92.45     11.13 o 
  -7  10   4      126.03      140.71     10.04 o 
  -6  10   4      119.38      105.86      9.21 o 
  -5  10   4      378.48      402.21     13.31 o 
  -4  10   4      635.01      642.34     17.19 o 
  -3  10   4     1537.32     1596.71     39.27 o 
  -2  10   4      196.30      189.59      8.72 o 
  -1  10   4      732.68      689.30     22.59 o 
   0  10   4       75.04       77.75      7.89 o 
   1  10   4       34.99       31.68      6.93 o 
   2  10   4      425.19      485.51     10.92 o 
   3  10   4      105.12      116.99     14.01 o 
   4  10   4      167.14      170.06     13.62 o 
   5  10   4       13.46       11.98      5.74 o 
   6  10   4      266.49      228.16      8.81 o 
   7  10   4      150.60      124.99     14.19 o 
   8  10   4        0.33        0.80      2.71 o 
   9  10   4        0.50        2.15      5.43 o 
  10  10   4        3.29       -1.01      5.39 o 
  -9  11   4       79.58       73.08     25.32 o 
  -8  11   4      549.38      581.02     35.16 o 
  -7  11   4       31.93       27.71      8.67 o 
  -6  11   4     1196.53     1234.22     23.90 o 
  -5  11   4        4.23        4.30      4.62 o 
  -4  11   4      546.80      513.92     17.40 o 
  -3  11   4      266.42      268.99      9.00 o 
  -2  11   4      471.95      483.73     19.03 o 
  -1  11   4      427.18      419.25     13.67 o 
   0  11   4       21.18       29.65      8.24 o 
   1  11   4        0.73        3.54      2.84 o 
   2  11   4      172.46      188.20     10.37 o 
   3  11   4       65.19       65.53     11.91 o 
   4  11   4      148.55      115.32     10.77 o 
   5  11   4        0.00        4.46      2.79 o 
   6  11   4       79.74       72.34     17.22 o 
   7  11   4      226.19      207.08      8.78 o 
   8  11   4        3.10        2.37      3.82 o 
   9  11   4       47.27       47.46     15.02 o 
  -8  12   4      345.76      320.74     18.94 o 
  -7  12   4        0.00        5.20      4.31 o 
  -6  12   4        6.25        6.58      3.49 o 
  -5  12   4        0.00        3.93      2.91 o 
  -4  12   4      142.48      152.02     11.04 o 
  -3  12   4       86.27       85.15     20.68 o 
  -2  12   4        0.04        8.62      3.68 o 
  -1  12   4        6.46        4.85      2.92 o 
   0  12   4       55.98       53.19     11.72 o 
   1  12   4        0.02        3.52      2.09 o 
   2  12   4       39.29       44.49     13.06 o 
   3  12   4      619.82      633.95     23.47 o 
   4  12   4       20.89       13.48      4.58 o 
   5  12   4      242.40      242.54     16.26 o 
   6  12   4        2.97       11.03      6.02 o 
   7  12   4        2.57        6.04      5.53 o 
  -6  13   4      189.44      173.52     14.87 o 
  -5  13   4       18.28       16.67      5.89 o 
  -4  13   4      215.18      241.74     13.20 o 
  -3  13   4       12.35        6.52      3.51 o 
  -2  13   4        2.05        5.95      3.71 o 
  -1  13   4      317.67      303.29     12.97 o 
   0  13   4        4.74        5.48      4.22 o 
   1  13   4       26.85       32.16     12.00 o 
   2  13   4      235.33      265.21     14.22 o 
   3  13   4       77.89       69.84     19.25 o 
   4  13   4      387.95      399.13     17.40 o 
   5  13   4      292.27      339.21     12.62 o 
  -2  14   4        6.75        6.53      3.98 o 
  -1  14   4        8.19        7.00      3.94 o 
   0  14   4       13.69        9.59      6.02 o 
   1  14   4       20.39       10.21      8.39 o 
   2  14   4        8.38        9.21      5.95 o 
 -13   0   5      236.46      220.10     32.05 o 
 -11   0   5       76.01       81.61      9.90 o 
  -9   0   5       45.66       45.02      8.66 o 
  -7   0   5      532.78      616.02     25.28 o 
  -5   0   5     5342.33     5271.11    118.45 o 
  -3   0   5       48.98       83.10      9.38 o 
  -1   0   5      671.40      719.16     12.44 o 
   1   0   5     2481.33     2287.40     26.24 o 
   3   0   5      713.17      715.01     18.40 o 
   5   0   5      639.26      676.35     25.25 o 
   7   0   5      775.68      816.37     14.62 o 
   9   0   5      298.09      293.67      6.66 o 
  11   0   5       48.24       45.64      9.51 o 
 -14   1   5       71.91       51.98     16.03 o 
 -13   1   5        1.69        4.81      4.35 o 
 -12   1   5        1.62        5.09      5.93 o 
 -11   1   5       28.82       29.96      8.98 o 
 -10   1   5      304.60      280.17      9.28 o 
  -9   1   5        3.72        4.27      1.22 o 
  -8   1   5      367.53      383.84      6.46 o 
  -7   1   5       82.69       71.49      5.28 o 
  -6   1   5      184.78      204.95      5.60 o 
  -5   1   5      498.85      553.06     21.81 o 
  -4   1   5      375.68      397.34      6.78 o 
  -3   1   5      913.17      818.69     13.01 o 
  -2   1   5      819.72      805.55      9.98 o 
  -1   1   5     3843.92     3663.93     24.59 o 
   0   1   5      887.40      925.60     12.51 o 
   1   1   5     1046.77     1042.04     13.92 o 
   2   1   5     2495.18     2415.00     73.47 o 
   3   1   5       18.69       27.19      3.12 o 
   4   1   5     1037.24     1035.09     24.65 o 
   5   1   5     1402.85     1448.44     45.31 o 
   6   1   5      223.97      230.32      7.39 o 
   7   1   5       50.79       41.15      2.60 o 
   8   1   5      943.94      995.82     16.81 o 
   9   1   5     1035.08     1062.80     19.93 o 
  10   1   5      441.53      459.29     14.94 o 
  11   1   5      295.47      351.20     18.02 o 
  12   1   5       56.05       50.33     25.67 o 
 -14   2   5       45.34       38.20     11.82 o 
 -13   2   5      147.62      145.72      7.79 o 
 -12   2   5      343.55      317.66     12.87 o 
 -11   2   5      725.33      776.95     21.19 o 
 -10   2   5        9.48       11.77      4.28 o 
  -9   2   5      181.73      177.45      3.91 o 
  -8   2   5      103.49      115.05      3.55 o 
  -7   2   5      756.36      818.25     17.51 o 
  -6   2   5      934.64     1016.09     23.91 o 
  -5   2   5      175.83      192.36      7.42 o 
  -4   2   5      128.64      100.31      3.94 o 
  -3   2   5      911.99      895.51     11.00 o 
  -2   2   5      145.12      157.14      8.06 o 
  -1   2   5     2205.33     2182.86     43.10 o 
   0   2   5       63.37       48.26      3.59 o 
   1   2   5      109.76      102.75      3.30 o 
   2   2   5      278.44      348.52     10.35 o 
   3   2   5     1212.16     1313.60     29.11 o 
   4   2   5      951.90      911.33     19.38 o 
   5   2   5      903.54     1007.35     21.04 o 
   6   2   5     1956.87     2063.03     44.59 o 
   7   2   5      935.92      987.08     12.53 o 
   8   2   5      330.01      319.87      5.60 o 
   9   2   5       80.17       86.69      4.70 o 
  10   2   5        7.57        8.38      4.19 o 
  11   2   5       68.22       57.53      6.71 o 
  12   2   5       93.12       70.86     30.78 o 
  13   2   5      880.99      915.11     24.03 o 
 -14   3   5       17.36       17.36      8.22 o 
 -13   3   5       32.33       26.07      8.70 o 
 -12   3   5       70.95       63.22     18.99 o 
 -11   3   5      256.06      276.34      9.74 o 
 -10   3   5        6.86        6.83      2.67 o 
  -9   3   5        4.60        5.37      3.71 o 
  -8   3   5     1105.56     1197.62     20.15 o 
  -7   3   5      551.36      579.67      8.87 o 
  -6   3   5      438.21      481.92     10.15 o 
  -5   3   5     3733.41     3638.85     43.38 o 
  -4   3   5      862.03      933.76     14.70 o 
  -3   3   5     1793.07     1788.33     35.76 o 
  -2   3   5     1334.98     1633.17     29.65 o 
  -1   3   5     5148.96     4748.89     75.59 o 
   0   3   5       78.28       67.82      6.36 o 
   1   3   5      727.15      784.13     12.16 o 
   2   3   5       80.70       77.03      4.25 o 
   3   3   5     2951.76     2826.13     59.92 o 
   4   3   5      134.98      155.39      4.64 o 
   5   3   5      376.19      361.99      8.78 o 
   6   3   5       40.42       37.03      2.44 o 
   7   3   5        5.40        4.50      1.29 o 
   8   3   5        2.48        4.22      1.71 o 
   9   3   5     3567.26     3755.23     40.93 o 
  10   3   5      424.25      369.54      9.26 o 
  11   3   5        7.85        9.95     10.61 o 
  12   3   5       41.50       27.83     12.67 o 
  13   3   5       36.01       38.05     23.23 o 
 -14   4   5        0.95       -3.24      8.69 o 
 -13   4   5       56.40       36.94     14.97 o 
 -12   4   5       10.57       12.49      5.23 o 
 -11   4   5      336.35      336.87     13.44 o 
 -10   4   5      901.98      896.20     24.43 o 
  -9   4   5      176.11      158.20     11.42 o 
  -8   4   5       56.94       56.32      3.82 o 
  -7   4   5       97.25      108.43      4.23 o 
  -6   4   5      564.68      619.93      9.36 o 
  -5   4   5     2419.08     2513.79     28.61 o 
  -4   4   5      458.44      449.65     17.78 o 
  -3   4   5     2280.96     2240.72     39.02 o 
  -2   4   5      754.24      833.04     37.66 o 
  -1   4   5       16.10       39.22     11.75 o 
   0   4   5      485.08      491.33     10.86 o 
   1   4   5      991.78      984.58     17.27 o 
   2   4   5      981.31     1073.22     27.05 o 
   3   4   5     2039.91     2115.02     21.41 o 
   4   4   5       12.86       13.81      4.93 o 
   5   4   5      624.84      641.23     19.21 o 
   6   4   5      137.50      146.94      6.15 o 
   7   4   5      227.66      213.89      6.01 o 
   8   4   5       43.61       37.05      5.20 o 
   9   4   5     2073.58     2187.93     57.59 o 
  10   4   5        0.91        0.79      3.08 o 
  11   4   5        9.01        7.64      4.96 o 
  12   4   5       24.08       12.34      7.26 o 
  13   4   5      227.83      185.37     12.06 o 
 -13   5   5      708.00      749.60     30.83 o 
 -12   5   5      177.86      197.27      9.15 o 
 -11   5   5       31.44       29.73      6.96 o 
 -10   5   5      205.34      189.03      6.32 o 
  -9   5   5        4.67        2.80      2.06 o 
  -8   5   5      271.41      258.36      7.27 o 
  -7   5   5     1756.03     1883.01     32.34 o 
  -6   5   5      198.24      219.16      9.23 o 
  -5   5   5     2977.80     3011.11     32.66 o 
  -4   5   5      490.74      545.01     23.99 o 
  -3   5   5     1718.46     1729.49     31.19 o 
  -2   5   5      330.31      307.07      9.31 o 
  -1   5   5      410.06      411.62     12.92 o 
   0   5   5      443.89      422.65      7.73 o 
   1   5   5      422.52      464.78     22.77 o 
   2   5   5       54.61       48.85      4.12 o 
   3   5   5     1336.98     1434.99     19.56 o 
   4   5   5     1387.87     1445.18     35.51 o 
   5   5   5       10.39       16.41      4.94 o 
   6   5   5      357.84      366.70      7.61 o 
   7   5   5      229.52      243.40      7.60 o 
   8   5   5        4.63        3.04      2.11 o 
   9   5   5      383.62      323.05     22.24 o 
  10   5   5       44.15       36.85      9.17 o 
  11   5   5       73.02       86.74     23.68 o 
  12   5   5      455.91      449.10     27.02 o 
  13   5   5       60.56       50.44     25.14 o 
 -13   6   5       12.98        5.63     15.63 o 
 -12   6   5      440.71      437.28     27.47 o 
 -11   6   5      156.39      160.07      7.65 o 
 -10   6   5       84.31       93.61     10.80 o 
  -9   6   5      401.42      433.16     19.50 o 
  -8   6   5     1040.52     1064.76     19.35 o 
  -7   6   5        0.24        2.72      3.37 o 
  -6   6   5        1.84        5.25      3.03 o 
  -5   6   5      271.44      293.70      9.82 o 
  -4   6   5     4601.02     4662.96     57.95 o 
  -3   6   5      451.34      510.67     19.14 o 
  -2   6   5       25.17       22.47      5.68 o 
  -1   6   5      130.70      122.85      6.31 o 
   0   6   5       27.03       27.74      6.51 o 
   1   6   5      127.99      147.13      8.63 o 
   2   6   5       25.11       25.39      2.32 o 
   3   6   5      193.83      222.18      7.18 o 
   4   6   5      189.85      176.39      9.18 o 
   5   6   5        2.47        6.11      3.21 o 
   6   6   5        2.70        4.31      2.61 o 
   7   6   5      394.98      434.56     15.48 o 
   8   6   5       32.31       23.68      5.85 o 
   9   6   5       14.75        5.68      3.29 o 
  10   6   5      324.82      314.62     16.50 o 
  11   6   5       21.48       15.32      5.71 o 
  12   6   5       68.32       50.95     21.23 o 
 -12   7   5       40.22       32.40     20.51 o 
 -11   7   5      456.47      523.91     16.41 o 
 -10   7   5      543.69      535.34     16.34 o 
  -9   7   5       85.93       92.46      9.24 o 
  -8   7   5       10.83       17.39      4.92 o 
  -7   7   5      517.44      491.23     14.54 o 
  -6   7   5      203.48      188.54      8.00 o 
  -5   7   5      480.37      501.65     13.11 o 
  -4   7   5      119.52      124.92      6.59 o 
  -3   7   5        2.43        1.83      3.11 o 
  -2   7   5       19.62       19.99      4.58 o 
  -1   7   5       33.01       32.94      9.52 o 
   0   7   5       99.70       91.10      5.47 o 
   1   7   5     1290.66     1453.09     48.52 o 
   2   7   5       64.36       50.34      7.28 o 
   3   7   5       18.22       17.64      2.21 o 
   4   7   5      117.00      116.93     10.34 o 
   5   7   5      777.81      749.43     18.29 o 
   6   7   5      488.51      497.42     15.07 o 
   7   7   5      235.72      229.69      8.87 o 
   8   7   5      483.38      481.96     14.66 o 
   9   7   5       31.48       21.79      7.19 o 
  10   7   5        2.29        4.95      4.91 o 
  11   7   5      370.96      390.40     24.30 o 
  12   7   5       26.23       17.49     13.56 o 
 -12   8   5        0.53        6.36      6.45 o 
 -11   8   5        0.23        3.72      4.25 o 
 -10   8   5      114.77      109.93     27.02 o 
  -9   8   5       50.26       47.20      9.85 o 
  -8   8   5        0.06        2.93      3.66 o 
  -7   8   5     2659.96     2785.48     51.17 o 
  -6   8   5      969.66      954.31     35.62 o 
  -5   8   5     1404.39     1371.09     27.41 o 
  -4   8   5      668.07      678.84     14.91 o 
  -3   8   5      528.00      523.83     15.84 o 
  -2   8   5       76.46       81.26     16.66 o 
  -1   8   5      331.07      366.88     10.19 o 
   0   8   5      203.74      203.13      6.58 o 
   1   8   5       10.30        8.61      3.67 o 
   2   8   5      150.38      143.40      5.37 o 
   3   8   5       31.84       36.55      8.18 o 
   4   8   5       43.55       33.35     11.01 o 
   5   8   5      167.71      192.13     10.22 o 
   6   8   5      129.56      118.72      7.76 o 
   7   8   5      162.77      154.05     13.33 o 
   8   8   5        3.76        9.13      4.86 o 
   9   8   5      384.37      385.55     17.69 o 
  10   8   5       29.39       21.97     10.72 o 
  11   8   5        3.41        5.71      3.62 o 
 -11   9   5       18.18       17.69     12.95 o 
 -10   9   5       74.63       88.38     13.45 o 
  -9   9   5       54.33       38.95     15.71 o 
  -8   9   5      532.69      511.45     17.71 o 
  -7   9   5       62.95       80.57     17.38 o 
  -6   9   5      378.84      366.98     11.75 o 
  -5   9   5       44.37       36.85      9.51 o 
  -4   9   5      456.70      452.19     12.06 o 
  -3   9   5      159.06      179.82     12.18 o 
  -2   9   5      133.99      133.62     10.29 o 
  -1   9   5      226.29      208.37      8.11 o 
   0   9   5      916.06      910.21     18.15 o 
   1   9   5      164.85      158.38      9.74 o 
   2   9   5       24.75       24.54      6.34 o 
   3   9   5      137.97      153.64     15.84 o 
   4   9   5       27.41       25.05      5.70 o 
   5   9   5        1.52        3.69      4.73 o 
   6   9   5        1.64        1.92      4.01 o 
   7   9   5       42.54       51.07     14.98 o 
   8   9   5        1.67        7.86      4.02 o 
   9   9   5        3.70        1.48      5.62 o 
  10   9   5       11.44        8.32      6.14 o 
 -10  10   5       31.85       33.41     10.59 o 
  -9  10   5       16.75       16.21     13.45 o 
  -8  10   5       12.94        9.05      6.42 o 
  -7  10   5        6.89       11.41      4.18 o 
  -6  10   5      444.04      447.23     23.38 o 
  -5  10   5      207.57      215.04      8.94 o 
  -4  10   5      125.22      143.83      7.80 o 
  -3  10   5      737.00      756.36     32.79 o 
  -2  10   5        6.43        6.12      2.92 o 
  -1  10   5     2174.06     2325.63     89.20 o 
   0  10   5       93.67       95.93      9.28 o 
   1  10   5      317.10      315.93      8.67 o 
   2  10   5     1560.00     1443.05     45.40 o 
   3  10   5      134.95      135.43     17.80 o 
   4  10   5      301.68      317.55     12.93 o 
   5  10   5      218.75      219.70     11.69 o 
   6  10   5       47.51       39.34     11.50 o 
   7  10   5      333.10      311.79     18.54 o 
   8  10   5        0.32        3.19      3.52 o 
   9  10   5      123.27      117.49     12.81 o 
  -9  11   5       15.33       17.50     14.54 o 
  -8  11   5      177.78      202.45     22.77 o 
  -7  11   5      144.31      155.74     12.07 o 
  -6  11   5        1.22        6.32      3.64 o 
  -5  11   5      445.50      506.22     14.50 o 
  -4  11   5       47.81       43.56     13.14 o 
  -3  11   5      309.83      302.14     13.17 o 
  -2  11   5       64.68       51.23     11.45 o 
  -1  11   5      157.47      129.70     26.15 o 
   0  11   5      361.30      333.67     11.63 o 
   1  11   5      446.94      422.90     22.58 o 
   2  11   5      158.41      145.07     11.42 o 
   3  11   5       45.47       38.65      9.16 o 
   4  11   5      194.19      166.62     15.30 o 
   5  11   5        8.55        7.69      4.35 o 
   6  11   5       22.23       14.22      4.57 o 
   7  11   5       30.97       18.28      8.12 o 
   8  11   5       59.32       31.31     12.77 o 
  -7  12   5        0.63        3.08      4.57 o 
  -6  12   5        0.28        4.40      3.61 o 
  -5  12   5       94.27       68.80     13.71 o 
  -4  12   5      569.01      609.37     16.71 o 
  -3  12   5        1.08        4.93      2.28 o 
  -2  12   5       12.75       10.62      4.00 o 
  -1  12   5       79.94       88.00     10.85 o 
   0  12   5      604.09      582.99     12.37 o 
   1  12   5      144.46      131.38      7.52 o 
   2  12   5      620.58      663.15     17.17 o 
   3  12   5      112.84      110.33     25.89 o 
   4  12   5       53.61       39.00      8.37 o 
   5  12   5      164.08      206.56      9.58 o 
   6  12   5        1.89        5.12      4.01 o 
   7  12   5        0.06        3.71      3.44 o 
  -5  13   5        0.35        8.53      4.47 o 
  -4  13   5       24.90       20.15      8.55 o 
  -3  13   5      190.00      179.59     22.73 o 
  -2  13   5        5.19        5.06      3.05 o 
  -1  13   5       47.26       38.08      9.08 o 
   0  13   5      241.56      243.46     18.98 o 
   1  13   5       50.55       40.29     12.55 o 
   2  13   5       21.72       14.59      6.35 o 
   3  13   5      164.60      169.15     14.43 o 
   4  13   5        1.66        1.68      4.64 o 
 -14   0   6       69.88       75.97     16.81 o 
 -12   0   6     1001.53     1075.24     29.44 o 
 -10   0   6      687.87      746.52     28.12 o 
  -8   0   6      741.05      710.17     32.27 o 
  -6   0   6        5.85       13.13      5.47 o 
  -4   0   6        2.47        0.79      1.91 o 
   0   0   6     1341.33     1203.27     19.77 o 
   2   0   6      402.38      448.75     19.14 o 
   4   0   6     2302.07     2349.29     40.47 o 
   6   0   6      150.98      137.01      8.43 o 
   8   0   6      904.26      892.39     16.69 o 
  10   0   6       44.55       50.46      7.76 o 
 -14   1   6       57.07       37.87     11.02 o 
 -13   1   6      149.39      134.34     13.96 o 
 -12   1   6      145.61      169.42     12.96 o 
 -11   1   6      583.72      581.89     18.57 o 
 -10   1   6     1151.77     1214.86     42.25 o 
  -9   1   6       26.49       24.08      5.15 o 
  -8   1   6      273.97      297.36      5.68 o 
  -7   1   6      154.59      132.49      5.56 o 
  -6   1   6        7.32       11.58      2.48 o 
  -5   1   6      727.88      774.13     12.37 o 
  -4   1   6     1155.31     1150.65     20.91 o 
  -3   1   6     4337.63     4230.77     38.28 o 
  -2   1   6      722.23      694.13     10.59 o 
  -1   1   6     4598.41     4534.55     24.29 o 
   0   1   6       23.87       26.41      6.85 o 
   1   1   6     1578.77     1502.09     27.08 o 
   2   1   6     4740.00     4745.20     31.00 o 
   3   1   6      453.78      594.53     54.02 o 
   4   1   6      243.03      216.56     11.19 o 
   5   1   6      444.13      428.69     13.27 o 
   6   1   6       36.84       34.04      2.88 o 
   7   1   6      325.64      343.64      5.07 o 
   8   1   6        4.94        7.55      2.22 o 
   9   1   6       36.63       28.79      5.34 o 
  10   1   6      106.53      115.14      7.56 o 
  11   1   6      194.42      169.60      9.40 o 
  12   1   6        3.46        1.45      5.17 o 
 -14   2   6        1.96        2.19      2.64 o 
 -13   2   6       70.24       48.54     19.19 o 
 -12   2   6      515.77      498.00     13.54 o 
 -11   2   6     1845.92     1907.98     55.53 o 
 -10   2   6      335.02      313.88      7.37 o 
  -9   2   6      558.52      569.78     13.60 o 
  -8   2   6      124.28      138.26      6.09 o 
  -7   2   6     1644.92     1766.02     24.45 o 
  -6   2   6      441.74      416.22      9.19 o 
  -5   2   6      354.70      356.47      8.49 o 
  -4   2   6     3465.59     3488.05     56.69 o 
  -3   2   6       30.89       30.57      4.98 o 
  -2   2   6     6312.80     6326.84     41.17 o 
  -1   2   6       50.79       45.86      4.31 o 
   0   2   6     3914.50     3951.54     38.98 o 
   1   2   6      369.95      362.72      8.37 o 
   2   2   6     5190.09     5385.23     83.07 o 
   3   2   6      237.17      227.40     38.68 o 
   4   2   6        0.07        2.38      2.78 o 
   5   2   6       42.87       34.08      4.36 o 
   6   2   6       44.39       41.06      4.04 o 
   7   2   6      488.71      514.07     10.06 o 
   8   2   6       36.92       37.65      5.91 o 
   9   2   6     1017.44     1022.64     27.47 o 
  10   2   6       27.58       17.87      6.61 o 
  11   2   6       88.49       84.08      7.42 o 
  12   2   6      685.37      664.09     29.31 o 
 -14   3   6      123.12      105.57     31.46 o 
 -13   3   6      276.63      281.12     16.87 o 
 -12   3   6       62.67       53.40     18.99 o 
 -11   3   6       27.45       31.33     10.00 o 
 -10   3   6      219.06      218.33      8.42 o 
  -9   3   6       19.05       17.09      5.69 o 
  -8   3   6        6.01       11.50      2.48 o 
  -7   3   6       61.55       72.02      5.63 o 
  -6   3   6      184.86      198.61      4.76 o 
  -5   3   6      524.19      577.11     11.80 o 
  -4   3   6      332.56      362.32      8.84 o 
  -3   3   6    11920.71    12073.12     58.95 o 
  -2   3   6     4603.94     4476.81     90.65 o 
  -1   3   6        9.88       10.76      2.84 o 
   0   3   6      216.74      190.77      5.95 o 
   1   3   6     1315.84     1456.38     31.20 o 
   2   3   6      139.32      157.29      5.33 o 
   3   3   6      917.20      858.60     19.77 o 
   4   3   6       52.88       49.41      4.72 o 
   5   3   6        0.68       -0.35      3.17 o 
   6   3   6       19.56       24.01      3.57 o 
   7   3   6      207.52      201.45      6.70 o 
   8   3   6      160.91      176.70      6.19 o 
   9   3   6      284.31      259.85      6.50 o 
  10   3   6      465.73      508.51     16.34 o 
  11   3   6        3.35        6.00      6.78 o 
  12   3   6      198.85      230.51     14.78 o 
  13   3   6       33.77       21.09     14.42 o 
 -14   4   6      199.52      217.63     17.71 o 
 -13   4   6      118.28      126.74      9.21 o 
 -12   4   6       56.48       54.48     15.02 o 
 -11   4   6      218.65      207.83      7.15 o 
  -9   4   6      218.92      214.36      7.68 o 
  -8   4   6       18.08       17.65      3.97 o 
  -7   4   6       47.42       50.64      4.17 o 
  -6   4   6      337.47      322.06      6.48 o 
  -5   4   6       17.25        9.95      3.23 o 
  -4   4   6       17.78       20.05      5.59 o 
  -3   4   6     1537.91     1478.29     34.92 o 
  -2   4   6     1125.35     1281.08     11.88 o 
  -1   4   6     1238.25     1276.60     30.22 o 
   0   4   6     1674.54     1828.83     62.43 o 
   1   4   6      138.02      130.84      7.39 o 
   2   4   6      166.15      163.92      5.54 o 
   3   4   6       54.17       58.38      3.11 o 
   4   4   6      667.42      681.83     19.31 o 
   5   4   6        0.07        4.47      3.47 o 
   6   4   6        6.35        2.97      1.92 o 
   7   4   6       11.09       11.77      4.48 o 
   8   4   6      119.12      118.21      5.13 o 
   9   4   6      266.41      259.37      8.30 o 
  10   4   6       16.85        8.28      3.94 o 
  11   4   6        1.68       -0.63      3.21 o 
  12   4   6      146.14      119.58     24.81 o 
  13   4   6        2.63        5.35      7.76 o 
 -13   5   6        2.86        0.87      4.55 o 
 -12   5   6        3.95        7.02      4.79 o 
 -11   5   6        5.59        7.66      3.57 o 
 -10   5   6      166.73      179.68      9.78 o 
  -9   5   6       23.18       22.51      5.63 o 
  -8   5   6      471.62      464.44      8.89 o 
  -7   5   6      978.44      999.17     29.67 o 
  -6   5   6      230.62      221.78      6.52 o 
  -5   5   6      162.05      156.78      7.09 o 
  -4   5   6      451.51      425.54     15.83 o 
  -3   5   6      666.83      657.13     20.16 o 
  -2   5   6        1.50        2.29      3.07 o 
  -1   5   6       41.47       27.40      7.34 o 
   0   5   6       85.86       97.77      4.64 o 
   1   5   6      183.75      194.37     18.46 o 
   2   5   6     1227.81     1253.09     32.80 o 
   3   5   6      105.30      117.47      6.26 o 
   4   5   6      880.84      879.40     34.53 o 
   5   5   6      558.41      562.39     38.41 o 
   6   5   6       15.79       22.38      5.74 o 
   7   5   6       35.91       33.34      7.02 o 
   8   5   6      147.25      147.76      6.03 o 
   9   5   6      203.51      187.59     15.21 o 
  10   5   6      538.40      550.93     22.54 o 
  11   5   6        0.03        1.78      4.73 o 
  12   5   6      409.39      395.71     32.23 o 
 -13   6   6      325.07      378.51     25.00 o 
 -12   6   6      187.23      186.25     14.44 o 
 -11   6   6       53.95       68.79      6.71 o 
 -10   6   6      199.38      176.50      9.05 o 
  -9   6   6       66.02       60.06     18.02 o 
  -8   6   6       11.37       16.70      4.30 o 
  -7   6   6     1035.14     1078.73     31.16 o 
  -6   6   6      350.92      375.70     10.17 o 
  -5   6   6      166.72      179.58      6.86 o 
  -4   6   6      332.64      341.23      9.31 o 
  -3   6   6      598.51      625.77     16.17 o 
  -2   6   6      300.39      311.16      8.22 o 
  -1   6   6      151.53      165.52      8.33 o 
   0   6   6      424.67      454.39     19.02 o 
   1   6   6      538.62      529.43     10.58 o 
   2   6   6       51.18       54.00     10.17 o 
   3   6   6      224.83      237.70      8.08 o 
   4   6   6      415.11      452.06     29.50 o 
   5   6   6      432.89      427.06     14.36 o 
   6   6   6      146.14      146.24      6.50 o 
   7   6   6       25.16       22.79      4.73 o 
   8   6   6        6.73        6.19      2.91 o 
   9   6   6      647.60      621.05     18.67 o 
  10   6   6      133.03      115.96     26.85 o 
  11   6   6       77.27       74.62     18.01 o 
  12   6   6       39.00       10.24     12.14 o 
 -12   7   6        0.31        5.04      9.59 o 
 -11   7   6      616.77      585.67     18.89 o 
 -10   7   6      103.11       98.24      8.96 o 
  -9   7   6        0.96        3.37      4.60 o 
  -8   7   6      199.42      197.70      7.44 o 
  -7   7   6      382.39      372.41     16.65 o 
  -6   7   6      345.11      322.09      8.76 o 
  -5   7   6        0.49        4.04      4.15 o 
  -4   7   6      589.07      605.49     15.66 o 
  -3   7   6      151.77      140.15      6.09 o 
  -2   7   6       98.77       94.19      9.91 o 
  -1   7   6       11.04       10.75      4.13 o 
   0   7   6        0.05        2.48      2.81 o 
   1   7   6       51.85       48.26      5.77 o 
   2   7   6      381.21      411.43      7.60 o 
   3   7   6     1195.84     1161.59     27.04 o 
   4   7   6      407.39      409.29     24.57 o 
   5   7   6      103.10       91.69     26.56 o 
   6   7   6      392.98      413.28     17.43 o 
   7   7   6       56.82       59.68     13.98 o 
   8   7   6      150.45      151.14      9.63 o 
   9   7   6        3.79        2.41      5.21 o 
  10   7   6      103.47       74.74     32.53 o 
  11   7   6       65.62       48.68     14.35 o 
 -12   8   6      154.68      210.71     16.18 o 
 -11   8   6       61.59       58.34     19.11 o 
 -10   8   6        0.54        7.15      4.74 o 
  -9   8   6      179.03      180.89      9.88 o 
  -8   8   6       40.09       37.56      8.53 o 
  -7   8   6      504.27      505.24     20.53 o 
  -6   8   6       83.97       88.10     14.03 o 
  -5   8   6      426.98      424.01     14.55 o 
  -4   8   6      253.87      227.54      7.98 o 
  -3   8   6      340.40      336.52     15.76 o 
  -2   8   6     2902.51     2891.81     41.21 o 
  -1   8   6      518.82      511.63     17.46 o 
   0   8   6     2689.49     2694.67     48.36 o 
   1   8   6       60.04       57.52      8.69 o 
   2   8   6     1464.66     1469.78     19.82 o 
   3   8   6      593.18      579.42     12.18 o 
   4   8   6      208.56      199.52      9.46 o 
   5   8   6     1465.18     1508.77     45.86 o 
   6   8   6       12.65        6.38      4.73 o 
   7   8   6       25.27       20.75      6.71 o 
   8   8   6       71.07       56.79     14.19 o 
   9   8   6       35.06       22.15      7.43 o 
  10   8   6       54.14       50.60     15.50 o 
  11   8   6       28.75       19.13      8.64 o 
 -11   9   6        1.69        2.59      8.18 o 
 -10   9   6      162.33      190.44     15.82 o 
  -9   9   6      103.61       96.59     15.77 o 
  -8   9   6      318.28      304.13      9.79 o 
  -7   9   6       81.30       71.81     18.45 o 
  -6   9   6        3.86        3.75      4.12 o 
  -5   9   6     4338.12     4461.31     51.13 o 
  -4   9   6      569.11      545.20     21.58 o 
  -3   9   6      422.81      408.51     18.78 o 
  -2   9   6       17.46       10.26      4.33 o 
  -1   9   6     1132.36     1141.95     26.66 o 
   0   9   6      619.09      609.61     18.91 o 
   1   9   6      312.79      302.08      8.16 o 
   2   9   6      659.44      667.39     18.36 o 
   3   9   6     1116.79     1243.22     43.59 o 
   4   9   6       56.48       42.73      9.87 o 
   5   9   6        5.44        4.41      3.14 o 
   6   9   6       33.48       23.93      6.52 o 
   7   9   6        0.70        3.05      3.20 o 
   8   9   6      172.87      160.48      7.85 o 
   9   9   6       12.31       20.22      7.50 o 
  10   9   6      120.38      124.73     27.03 o 
 -10  10   6      106.29       92.39     26.67 o 
  -9  10   6        1.08       11.08     10.03 o 
  -8  10   6      303.69      343.00     16.70 o 
  -7  10   6       44.18       38.00      8.57 o 
  -6  10   6       97.63       78.19     19.18 o 
  -5  10   6       31.96       25.92      5.70 o 
  -4  10   6      940.40      964.82     23.29 o 
  -3  10   6      120.99      122.24      9.38 o 
  -2  10   6      571.65      605.36     23.41 o 
  -1  10   6        9.40       16.68      4.60 o 
   0  10   6      179.91      199.56     10.26 o 
   1  10   6      506.27      502.56     13.54 o 
   2  10   6      854.81      833.72     69.62 o 
   3  10   6       83.11       84.79     25.13 o 
   4  10   6       32.22       36.34      9.15 o 
   5  10   6        2.42       -0.02      3.89 o 
   6  10   6       13.28       14.52      4.84 o 
   7  10   6       84.01       64.46     16.23 o 
   8  10   6       65.26       71.11     16.71 o 
   9  10   6       69.99       65.93     17.64 o 
  -9  11   6      355.90      317.27     14.57 o 
  -8  11   6      285.55      283.00     20.52 o 
  -7  11   6        0.16        3.22      4.16 o 
  -6  11   6       76.07       84.07     16.72 o 
  -5  11   6        0.47        5.48      3.91 o 
  -4  11   6       35.32       26.89     10.31 o 
  -3  11   6       17.99       16.70      6.36 o 
  -2  11   6       11.09       18.03      6.41 o 
  -1  11   6       27.07       27.08      9.07 o 
   0  11   6        1.26        3.46      3.60 o 
   1  11   6      105.89       82.27     25.44 o 
   2  11   6      355.87      385.42     38.62 o 
   3  11   6      282.87      256.10     12.30 o 
   4  11   6      102.46       76.47     19.20 o 
   5  11   6      444.75      411.95     13.48 o 
   6  11   6      198.61      211.98      8.93 o 
   7  11   6      234.50      260.35     11.31 o 
   8  11   6       28.32       20.99      8.69 o 
  -7  12   6       12.33       14.49      7.00 o 
  -6  12   6       68.87       54.77     13.21 o 
  -5  12   6       55.77       55.84     13.12 o 
  -4  12   6        0.79        3.86      3.06 o 
  -3  12   6       18.08       16.68      6.33 o 
  -2  12   6      228.19      254.91     12.67 o 
  -1  12   6       74.37       74.29     19.47 o 
   0  12   6      141.18      114.67     33.54 o 
   1  12   6       24.10       26.89     13.51 o 
   2  12   6      109.46       90.94     21.85 o 
   3  12   6       22.32       19.95      4.90 o 
   4  12   6      107.44       85.12     21.53 o 
   5  12   6        4.95        7.88      4.58 o 
   6  12   6       11.19       12.94      7.00 o 
  -5  13   6        4.47       10.34      6.69 o 
  -4  13   6       36.17       31.00      8.98 o 
  -3  13   6        1.01        4.04      2.81 o 
  -2  13   6       34.04       39.34     13.19 o 
  -1  13   6        3.44        4.32      4.19 o 
   0  13   6      117.62       97.66     21.55 o 
   1  13   6        0.02        3.03      5.22 o 
   2  13   6       71.08       50.79     17.04 o 
   3  13   6       94.88       76.94     24.85 o 
   4  13   6       64.84       47.60     18.36 o 
 -13   0   7      270.48      287.81     21.11 o 
 -11   0   7       26.41       24.81      8.52 o 
  -9   0   7      245.26      251.52      7.34 o 
  -7   0   7     2495.39     2637.38     39.43 o 
  -5   0   7      405.40      436.91     13.20 o 
  -3   0   7       73.70       71.04      4.00 o 
  -1   0   7        7.87        0.79      3.89 o 
   1   0   7     3373.09     3462.97     57.53 o 
   3   0   7     2337.56     2441.00     53.81 o 
   5   0   7     8231.39     9378.48     60.54 o 
   7   0   7       12.14       13.12      3.44 o 
   9   0   7        0.22        0.87      3.54 o 
 -14   1   7       52.29       61.47      9.62 o 
 -13   1   7       11.40       14.99      7.64 o 
 -12   1   7        2.34        4.81      5.06 o 
 -11   1   7       14.56        9.25      4.37 o 
 -10   1   7      745.60      750.60     20.71 o 
  -9   1   7      339.19      333.61      9.12 o 
  -8   1   7       11.23        9.74      2.78 o 
  -7   1   7     2043.66     2150.54     37.88 o 
  -6   1   7       69.24       68.99      4.49 o 
  -5   1   7       90.56       82.39      3.42 o 
  -4   1   7      285.80      342.01      8.13 o 
  -3   1   7       24.27       32.67      6.89 o 
  -2   1   7     1823.28     1883.67     30.01 o 
  -1   1   7      207.02      237.32      5.90 o 
   0   1   7     3781.26     3918.91     44.96 o 
   1   1   7     1686.70     1655.59     25.74 o 
   2   1   7     2483.15     2301.80     44.51 o 
   3   1   7     3207.29     3131.54     37.48 o 
   4   1   7      476.79      526.39     15.75 o 
   5   1   7      268.98      274.92      7.56 o 
   6   1   7      544.04      493.56     10.31 o 
   7   1   7     1601.01     1704.25     18.94 o 
   8   1   7       40.98       34.17      7.16 o 
   9   1   7       23.34       25.14      5.33 o 
  10   1   7        5.19        2.95      2.12 o 
  11   1   7      102.67       96.51      7.02 o 
 -14   2   7       37.56       31.10      8.30 o 
 -13   2   7       57.73       41.61     11.05 o 
 -12   2   7      636.05      648.98     16.03 o 
 -11   2   7        1.57       -1.06      3.70 o 
 -10   2   7      141.05      143.43      5.92 o 
  -9   2   7        7.65        9.56      2.43 o 
  -8   2   7      836.37      865.36     12.50 o 
  -7   2   7      353.56      362.90      6.05 o 
  -6   2   7      150.18      145.47      5.02 o 
  -5   2   7        0.09        1.45      1.85 o 
  -4   2   7      219.81      218.28      6.08 o 
  -3   2   7      195.47      182.50      5.18 o 
  -2   2   7      178.04      222.67      6.49 o 
  -1   2   7     3765.51     3649.23     55.23 o 
   0   2   7     1471.63     1539.64     26.83 o 
   1   2   7       74.71       73.17      5.23 o 
   2   2   7      393.51      450.93     16.72 o 
   3   2   7      662.98      693.22     27.67 o 
   4   2   7        2.14        1.67      2.43 o 
   5   2   7       77.64       78.00      4.77 o 
   6   2   7      732.19      671.54     23.70 o 
   7   2   7        4.06        0.99      1.73 o 
   8   2   7     2471.82     2670.83     36.60 o 
   9   2   7        0.04        3.33      1.80 o 
  10   2   7      174.50      152.52     17.33 o 
  11   2   7        3.76        2.02      6.78 o 
  12   2   7       46.68       31.50     13.19 o 
 -14   3   7      314.16      274.60     16.12 o 
 -13   3   7      212.74      167.07     18.48 o 
 -12   3   7       91.79       75.84     19.86 o 
 -11   3   7      100.34       86.93      9.25 o 
 -10   3   7       23.00       21.38      6.43 o 
  -9   3   7      149.36      145.92      4.02 o 
  -8   3   7       29.39       29.88      6.93 o 
  -7   3   7       40.38       34.56      3.42 o 
  -6   3   7       19.89       26.86      5.96 o 
  -5   3   7       70.04       75.39      4.43 o 
  -4   3   7      499.88      543.53     11.78 o 
  -3   3   7      147.52      145.09      5.00 o 
  -2   3   7     1370.70     1406.32     17.32 o 
  -1   3   7       44.75       56.86      6.13 o 
   0   3   7     2386.36     2568.63     45.59 o 
   1   3   7       27.74       20.92      4.05 o 
   2   3   7       88.49      116.15      5.82 o 
   3   3   7        1.25        2.65      3.89 o 
   4   3   7        9.12        5.58      3.34 o 
   5   3   7      159.44      140.49      6.03 o 
   6   3   7       20.62       19.90      4.03 o 
   7   3   7      382.93      411.46      9.07 o 
   8   3   7     1463.71     1457.28     35.81 o 
   9   3   7      336.35      327.84     18.23 o 
  10   3   7      326.57      334.34     19.01 o 
  11   3   7      152.68      149.07     22.25 o 
  12   3   7      157.48      146.86     10.61 o 
  13   3   7       42.27       42.32     21.45 o 
 -13   4   7       26.68       13.31     11.55 o 
 -12   4   7       24.13       32.41      7.67 o 
 -11   4   7     1738.82     1871.09     26.30 o 
 -10   4   7      105.46       99.44      7.98 o 
  -9   4   7       65.51       62.67      3.51 o 
  -8   4   7      159.98      166.58      6.16 o 
  -7   4   7       75.12       69.06      4.11 o 
  -6   4   7        3.39        3.07      2.16 o 
  -5   4   7      247.78      274.64      6.76 o 
  -4   4   7      842.81      837.57     37.60 o 
  -3   4   7       16.99       31.45      7.04 o 
  -2   4   7      605.95      591.08     14.74 o 
  -1   4   7      476.32      497.24     16.52 o 
   0   4   7     1560.50     1619.93     32.88 o 
   1   4   7      162.91      166.13      4.57 o 
   2   4   7        0.79        2.52      1.54 o 
   3   4   7      735.00      789.97     18.77 o 
   4   4   7      562.00      577.34     34.12 o 
   5   4   7     1220.45     1166.53     32.57 o 
   6   4   7       76.04       75.09     12.05 o 
   7   4   7       53.00       54.01      4.83 o 
   8   4   7        1.00        1.97      2.24 o 
   9   4   7      411.75      407.51     13.00 o 
  10   4   7      387.59      345.62     11.50 o 
  11   4   7        2.30        4.24      3.22 o 
  12   4   7       29.20       26.31     11.49 o 
 -13   5   7      127.29       95.15      9.10 o 
 -12   5   7      409.39      421.95     31.39 o 
 -11   5   7      206.83      228.48     11.08 o 
 -10   5   7        1.99        1.83      4.34 o 
  -9   5   7        0.33        0.21      3.06 o 
  -8   5   7        0.95        2.44      1.60 o 
  -7   5   7       60.65       49.92      9.07 o 
  -6   5   7        0.53        3.99      3.06 o 
  -5   5   7      348.85      382.12     13.18 o 
  -4   5   7      374.08      385.27      9.05 o 
  -3   5   7       15.71       23.21      5.59 o 
  -2   5   7       29.39       47.61      8.39 o 
  -1   5   7       58.81       60.57      9.22 o 
   0   5   7       53.59       51.02      5.33 o 
   1   5   7        0.01        2.30      2.29 o 
   2   5   7       37.73       31.36      6.84 o 
   3   5   7      377.61      388.10      6.80 o 
   4   5   7       11.80        8.05      3.01 o 
   5   5   7      312.35      273.38     12.67 o 
   6   5   7      643.28      684.17     15.96 o 
   7   5   7      112.35      112.03     14.60 o 
   8   5   7      328.31      323.49     10.66 o 
   9   5   7        0.70        0.17      3.10 o 
  10   5   7        4.54        0.75      6.33 o 
  11   5   7       33.67       27.07     10.37 o 
  12   5   7       26.07       31.28     11.98 o 
 -13   6   7       37.14       31.10     20.29 o 
 -12   6   7      702.85      740.62     18.82 o 
 -11   6   7       35.76       27.45      9.86 o 
 -10   6   7        0.23       -0.31      2.76 o 
  -9   6   7       46.69       34.88     11.67 o 
  -8   6   7        9.17       15.34      4.45 o 
  -7   6   7       75.29       55.43      5.63 o 
  -6   6   7      125.34      128.06      6.31 o 
  -5   6   7       20.73       25.82      7.25 o 
  -4   6   7      112.38      104.02      6.77 o 
  -3   6   7       46.17       53.20     11.65 o 
  -2   6   7      444.56      389.24      9.80 o 
  -1   6   7       20.68        7.22      3.75 o 
   0   6   7      389.78      367.45      7.48 o 
   1   6   7      498.90      489.25     21.96 o 
   2   6   7      313.36      296.60      8.41 o 
   3   6   7      172.81      161.99      5.17 o 
   4   6   7      174.51      162.54     23.48 o 
   5   6   7      524.12      596.98     19.66 o 
   6   6   7      148.37      163.65      9.46 o 
   7   6   7        1.27        1.70      2.51 o 
   8   6   7       10.09       11.60      3.90 o 
   9   6   7       60.15       60.16      7.28 o 
  10   6   7      276.19      301.29     15.10 o 
  11   6   7        5.87        7.48      4.30 o 
 -12   7   7       71.74       80.51     39.28 o 
 -11   7   7      151.91      154.80     25.90 o 
 -10   7   7      552.13      566.42     19.26 o 
  -9   7   7      148.59      110.30     16.11 o 
  -8   7   7      138.85      122.70      6.28 o 
  -7   7   7        2.86        5.44      4.76 o 
  -6   7   7       69.05       59.23     12.61 o 
  -5   7   7      355.82      342.59     10.08 o 
  -4   7   7      422.72      459.09     13.65 o 
  -3   7   7        9.99       16.36      6.67 o 
  -2   7   7      435.16      442.76     11.35 o 
  -1   7   7       72.28       60.31      5.44 o 
   0   7   7      182.49      186.11      6.27 o 
   1   7   7        0.21        1.37      2.87 o 
   2   7   7      140.36      130.81      5.90 o 
   3   7   7      578.77      600.16     15.34 o 
   4   7   7        2.72        5.89      7.26 o 
   5   7   7        9.88       14.57      5.98 o 
   6   7   7      278.31      291.33     16.26 o 
   7   7   7      259.55      236.99     14.85 o 
   8   7   7      112.27       97.85      8.58 o 
   9   7   7      324.59      343.40     27.59 o 
  10   7   7      105.81       99.35     11.20 o 
  11   7   7      307.30      319.14     14.17 o 
 -11   8   7      164.13      180.28     10.07 o 
 -10   8   7        9.62        0.90      5.03 o 
  -9   8   7      161.94      165.10     14.81 o 
  -8   8   7       13.18       12.64      5.41 o 
  -7   8   7       73.85       82.25      8.06 o 
  -6   8   7      910.78      885.66     18.53 o 
  -5   8   7      273.55      295.67      9.16 o 
  -4   8   7       32.48       38.01      8.45 o 
  -3   8   7       71.09       77.32      7.70 o 
  -2   8   7      848.14      873.61     47.74 o 
  -1   8   7       88.46       98.31      8.56 o 
   0   8   7     1151.26     1128.54     20.69 o 
   1   8   7      436.11      440.71      9.56 o 
   2   8   7      333.98      381.88      8.04 o 
   3   8   7      177.74      188.36     33.00 o 
   4   8   7      190.60      201.68     12.08 o 
   5   8   7      858.72      841.92     27.47 o 
   6   8   7        0.63        2.85      4.32 o 
   7   8   7      136.77      149.48     11.01 o 
   8   8   7      307.41      273.21     12.00 o 
   9   8   7       34.44       16.48      7.54 o 
  10   8   7       31.35       32.58      9.31 o 
 -10   9   7      131.52      127.98     22.34 o 
  -9   9   7       13.66       11.38      6.66 o 
  -8   9   7       24.84       21.74      6.49 o 
  -7   9   7      342.43      299.45     11.13 o 
  -6   9   7       34.48       26.82      7.02 o 
  -5   9   7        3.68        3.54      3.90 o 
  -4   9   7      526.44      587.11     34.97 o 
  -3   9   7       82.91       64.11     13.42 o 
  -2   9   7     1160.35     1142.60     30.23 o 
  -1   9   7     1081.74     1095.64     54.05 o 
   0   9   7      322.19      297.94     22.94 o 
   1   9   7       35.52       46.09     14.59 o 
   2   9   7     1101.89     1258.28     39.93 o 
   3   9   7       50.45       52.52     14.13 o 
   4   9   7      129.81      110.36     10.73 o 
   5   9   7      239.65      240.18      8.51 o 
   6   9   7       73.67       74.72     13.49 o 
   7   9   7     1151.77     1227.66     41.87 o 
   8   9   7       59.12       60.54      9.72 o 
   9   9   7       39.64       30.50     11.26 o 
  -9  10   7        4.49        4.83      5.20 o 
  -8  10   7       10.17       15.71      6.75 o 
  -7  10   7      188.73      171.36     12.88 o 
  -6  10   7       61.96       65.07     16.17 o 
  -5  10   7        0.42        5.54      3.77 o 
  -4  10   7     1339.52     1263.97     23.00 o 
  -3  10   7       12.83       15.67      6.17 o 
  -2  10   7      185.26      252.58     15.91 o 
  -1  10   7     2916.91     2999.43     77.56 o 
   0  10   7      445.75      438.00     13.49 o 
   1  10   7      275.56      308.27     11.94 o 
   2  10   7      260.77      257.46     19.41 o 
   3  10   7      570.44      568.25     16.72 o 
   4  10   7       81.09       69.46     16.01 o 
   5  10   7       18.84       21.83      7.94 o 
   6  10   7       18.20        8.94      4.74 o 
   7  10   7        1.50        3.34      4.33 o 
   8  10   7        0.51        2.08      3.10 o 
  -8  11   7       26.71       30.12     13.91 o 
  -7  11   7        6.28        7.42      4.55 o 
  -6  11   7       13.54       21.55      7.21 o 
  -5  11   7      107.06       90.46     22.88 o 
  -4  11   7       98.93      107.52     12.74 o 
  -3  11   7       53.62       55.38     12.52 o 
  -2  11   7      150.75      126.40     11.42 o 
  -1  11   7       22.61       20.71      5.84 o 
   0  11   7       51.20       58.13      9.11 o 
   1  11   7       87.75       66.76     20.17 o 
   2  11   7        3.80       15.75      8.40 o 
   3  11   7      278.47      280.47     12.86 o 
   4  11   7       35.92       18.46     10.79 o 
   5  11   7       32.98       19.48      5.84 o 
   6  11   7       82.01       61.37     16.94 o 
   7  11   7      150.62      145.74     12.37 o 
  -6  12   7      242.16      267.40     10.41 o 
  -5  12   7       29.80       45.55     13.25 o 
  -4  12   7        0.78        6.79      2.95 o 
  -3  12   7       39.73       47.72     13.18 o 
  -2  12   7       11.25        6.59      4.77 o 
  -1  12   7       44.91       41.04      6.70 o 
   0  12   7        0.02        4.71      6.05 o 
   1  12   7      370.06      370.90     16.00 o 
   2  12   7        0.01        3.77     10.13 o 
   3  12   7      170.13      173.68      9.13 o 
   4  12   7      414.21      450.75     13.15 o 
   5  12   7        1.38        5.56      5.72 o 
  -3  13   7       22.13       20.58      6.46 o 
  -2  13   7        7.67       13.23      5.62 o 
  -1  13   7       38.21       30.53     12.90 o 
   0  13   7      146.71      182.02     28.54 o 
   1  13   7       21.31        5.62      8.35 o 
   2  13   7      104.48      105.87     42.06 o 
 -14   0   8      279.25      238.09     14.73 o 
 -12   0   8      674.84      706.29     36.57 o 
 -10   0   8      485.75      512.38     22.88 o 
  -8   0   8        0.29        3.11      6.64 o 
  -6   0   8     1027.80     1192.64     20.60 o 
  -4   0   8      697.52      706.55     26.32 o 
  -2   0   8       32.09       29.07      8.56 o 
   0   0   8      257.20      213.44      8.01 o 
   2   0   8       73.54       86.52      6.39 o 
   4   0   8      206.45      227.83     10.16 o 
   6   0   8       15.92       18.95     10.16 o 
   8   0   8      891.78      890.63     26.77 o 
  10   0   8      363.08      410.54     13.02 o 
 -14   1   8      265.72      273.72     12.25 o 
 -13   1   8      617.07      641.08     24.93 o 
 -12   1   8      225.57      236.96     18.63 o 
 -11   1   8        3.80        7.48      2.76 o 
 -10   1   8       29.85       20.69      5.47 o 
  -9   1   8      101.44       92.33      4.98 o 
  -8   1   8        5.66        5.85      3.46 o 
  -7   1   8       21.33       23.96      4.67 o 
  -6   1   8     1031.40     1117.87     15.14 o 
  -5   1   8      309.45      305.02      7.52 o 
  -4   1   8      435.92      461.16     12.49 o 
  -3   1   8      312.67      274.26      9.84 o 
  -2   1   8     1116.06     1177.29     25.68 o 
  -1   1   8      349.25      412.06     11.74 o 
   0   1   8      110.35      160.92      9.03 o 
   1   1   8     3081.01     3301.01     54.56 o 
   2   1   8       11.09       18.70      5.95 o 
   3   1   8       54.79       58.97      8.97 o 
   4   1   8     1173.57     1264.42     21.18 o 
   5   1   8      562.62      626.83     36.34 o 
   6   1   8       19.77       16.96      7.44 o 
   7   1   8       24.66       22.52      5.54 o 
   8   1   8        7.45        5.62      2.09 o 
   9   1   8      317.46      340.19     10.75 o 
  10   1   8       10.52        7.31      3.15 o 
 -14   2   8        1.84        2.37      3.95 o 
 -13   2   8      133.46      138.71     12.66 o 
 -12   2   8       17.19       17.77      9.68 o 
 -11   2   8        1.73        5.71      6.08 o 
 -10   2   8      314.80      347.28      8.60 o 
  -9   2   8       27.76       26.05      5.78 o 
  -8   2   8      386.62      406.05      9.22 o 
  -7   2   8       91.81      106.35      5.75 o 
  -6   2   8       98.65       99.22      4.19 o 
  -5   2   8      400.31      424.67      6.79 o 
  -4   2   8     1464.52     1477.80     40.72 o 
  -3   2   8      721.94      700.68     12.63 o 
  -2   2   8      648.89      683.83     11.66 o 
  -1   2   8       56.03       73.26      6.95 o 
   0   2   8      165.85      184.24      9.05 o 
   1   2   8     1069.94     1067.89     21.63 o 
   2   2   8      810.00      872.40     16.58 o 
   3   2   8      149.32      162.28     15.94 o 
   4   2   8      565.55      566.13     32.83 o 
   5   2   8      172.22      182.47     10.52 o 
   6   2   8       20.08       19.08      8.10 o 
   7   2   8      685.31      666.37     15.17 o 
   8   2   8       19.64       21.83      4.20 o 
   9   2   8      232.79      234.20     10.44 o 
  10   2   8       37.52       41.12     10.95 o 
  11   2   8       34.83       22.19     13.30 o 
 -13   3   8      122.22       98.17     22.17 o 
 -12   3   8       14.80       12.89      8.70 o 
 -11   3   8      148.33      145.97     11.91 o 
 -10   3   8       11.04       12.88      4.32 o 
  -9   3   8       75.66       80.42      3.55 o 
  -8   3   8      226.93      212.68      8.29 o 
  -7   3   8       35.51       38.21      6.08 o 
  -6   3   8       42.71       58.82      5.43 o 
  -5   3   8     1240.80     1300.34     39.30 o 
  -4   3   8      206.03      204.13      5.27 o 
  -3   3   8      602.38      592.91     16.59 o 
  -2   3   8       59.37       55.86      6.31 o 
  -1   3   8       77.97       72.86      4.99 o 
   0   3   8      156.67      159.02      5.56 o 
   1   3   8      250.98      279.47     11.66 o 
   2   3   8      353.94      342.41     13.74 o 
   3   3   8      314.34      355.70     28.21 o 
   4   3   8      195.15      194.35      7.80 o 
   5   3   8        1.04        2.19      4.75 o 
   6   3   8       64.21       67.57      6.27 o 
   7   3   8        0.90        0.92      1.50 o 
   8   3   8      535.77      537.47     12.15 o 
   9   3   8      552.53      519.00     13.25 o 
  10   3   8      253.68      283.00      8.92 o 
  11   3   8      275.74      268.66     15.39 o 
  12   3   8       16.67       10.40      8.82 o 
 -13   4   8     1176.71     1216.13     30.09 o 
 -12   4   8      331.23      307.30     12.59 o 
 -11   4   8      101.05       98.02      9.62 o 
 -10   4   8       39.22       27.43      7.94 o 
  -9   4   8      784.11      853.32     21.31 o 
  -8   4   8      107.25       91.26      4.70 o 
  -7   4   8       38.92       42.67      4.50 o 
  -6   4   8      525.86      540.07     13.95 o 
  -5   4   8       31.84       37.71      7.72 o 
  -4   4   8        7.17        8.55      4.39 o 
  -3   4   8     1771.04     1980.60     25.62 o 
  -2   4   8       25.19       18.39      4.79 o 
  -1   4   8      753.35      718.80     10.97 o 
   0   4   8      310.59      288.26      8.46 o 
   1   4   8      362.15      377.64     20.31 o 
   2   4   8       17.23       27.68      3.85 o 
   3   4   8     1499.22     1541.09     59.45 o 
   4   4   8      252.29      253.13     12.20 o 
   5   4   8      175.45      176.91      8.07 o 
   6   4   8       16.95       26.01      6.76 o 
   7   4   8       10.37        8.07      2.73 o 
   8   4   8      479.94      523.76     16.81 o 
   9   4   8      698.38      687.06     18.37 o 
  10   4   8      251.90      225.61     23.32 o 
  11   4   8      310.12      333.50     10.82 o 
  12   4   8      133.69      105.72     42.09 o 
 -13   5   8      739.39      779.80     19.84 o 
 -12   5   8        7.73        2.77      5.14 o 
 -11   5   8       66.71       60.79      6.07 o 
 -10   5   8       10.11       12.69      5.60 o 
  -9   5   8      217.16      207.26     11.22 o 
  -8   5   8       31.54       30.66      6.88 o 
  -7   5   8      126.34      135.08      5.83 o 
  -6   5   8      541.04      532.84     17.07 o 
  -5   5   8      336.49      335.06      8.28 o 
  -4   5   8       77.13       85.19      8.38 o 
  -3   5   8      417.38      402.65      9.61 o 
  -2   5   8       47.21       37.14      8.80 o 
  -1   5   8     1430.86     1521.75     35.59 o 
   0   5   8       81.62       80.57      7.38 o 
   1   5   8      220.71      220.16      8.90 o 
   2   5   8      179.22      191.10     10.92 o 
   3   5   8     1282.22     1322.16     29.09 o 
   4   5   8      832.51      943.86     19.91 o 
   5   5   8     1448.17     1413.47     55.63 o 
   6   5   8       72.08       54.50     13.19 o 
   7   5   8      104.67       96.15      6.11 o 
   8   5   8       74.55       69.40     14.35 o 
   9   5   8      690.52      685.94     15.62 o 
  10   5   8        9.81       11.55      5.91 o 
  11   5   8       14.02       23.73      7.30 o 
 -12   6   8       10.96        7.90      7.40 o 
 -11   6   8       27.48       22.07      7.92 o 
 -10   6   8       45.96       37.96     15.48 o 
  -9   6   8       23.46       20.91      8.44 o 
  -8   6   8        0.67        2.59      2.43 o 
  -7   6   8      116.25      128.81      6.82 o 
  -6   6   8       28.81       23.18      7.13 o 
  -5   6   8      148.62      151.92      7.16 o 
  -4   6   8      177.66      185.16      7.30 o 
  -3   6   8       53.42       67.98     14.52 o 
  -2   6   8      116.29      118.78      6.11 o 
  -1   6   8      599.53      612.71     15.19 o 
   0   6   8     1212.61     1171.46     26.48 o 
   1   6   8      632.64      628.19     14.92 o 
   2   6   8     1010.37     1001.14     40.16 o 
   3   6   8     2560.94     2578.08     31.36 o 
   4   6   8      240.22      207.95     20.63 o 
   5   6   8       19.95       29.55      7.91 o 
   6   6   8        0.47        6.95      5.58 o 
   7   6   8      919.60      975.24     29.65 o 
   8   6   8       50.97       45.61     11.58 o 
   9   6   8       31.28       33.99      8.21 o 
  10   6   8       76.35       64.92     21.95 o 
  11   6   8       15.84       11.98      4.93 o 
 -12   7   8        5.83       11.25     11.31 o 
 -11   7   8       99.52       97.86     10.22 o 
 -10   7   8       38.53       37.81     12.04 o 
  -9   7   8        4.32        4.76      5.11 o 
  -8   7   8      342.37      322.71     13.73 o 
  -7   7   8      517.44      480.05     12.40 o 
  -6   7   8       32.18       20.52      5.09 o 
  -5   7   8       16.53       17.74      5.69 o 
  -4   7   8      187.32      199.34      8.96 o 
  -3   7   8      293.28      268.36     11.86 o 
  -2   7   8      682.36      657.26     14.29 o 
  -1   7   8      202.62      203.15     11.01 o 
   0   7   8       10.66        8.96      4.72 o 
   1   7   8     1146.41     1151.84     58.87 o 
   2   7   8       47.94       50.67      9.58 o 
   3   7   8     3042.49     2962.04     63.38 o 
   4   7   8      390.99      338.84     11.93 o 
   5   7   8        3.16        3.80      6.31 o 
   6   7   8       43.99       41.77     10.97 o 
   7   7   8       38.22       33.06      8.57 o 
   8   7   8        9.58        5.83      2.64 o 
   9   7   8      135.51      136.79     14.89 o 
  10   7   8      606.09      705.07     34.34 o 
 -11   8   8       31.60       33.44     13.45 o 
 -10   8   8       66.15       43.74     14.58 o 
  -9   8   8        1.86        3.42      4.99 o 
  -8   8   8      135.47      141.83      7.74 o 
  -7   8   8      198.24      187.53      8.64 o 
  -6   8   8       67.97       60.40     12.73 o 
  -5   8   8        1.83        3.44      3.31 o 
  -4   8   8       14.16       12.38      5.25 o 
  -3   8   8      343.57      337.61     17.53 o 
  -2   8   8       55.02       53.61     12.83 o 
  -1   8   8      403.81      402.63     10.47 o 
   0   8   8      729.74      774.97     32.26 o 
   1   8   8      124.52      116.29      8.99 o 
   2   8   8       78.97       80.00     14.36 o 
   3   8   8      739.06      713.36     35.47 o 
   4   8   8       74.44       85.80      9.76 o 
   5   8   8       51.04       51.96     14.41 o 
   6   8   8      639.50      649.84     18.16 o 
   7   8   8       64.01       52.67     12.35 o 
   8   8   8        0.11        0.98      3.69 o 
   9   8   8      420.72      440.08     39.83 o 
  10   8   8       52.79       43.41     13.80 o 
 -10   9   8        2.89        2.35      2.88 o 
  -9   9   8       74.21       67.97     21.52 o 
  -8   9   8       22.10       20.31      6.20 o 
  -7   9   8      168.31      157.58      8.82 o 
  -6   9   8       15.08       10.69      4.48 o 
  -5   9   8      302.48      263.75     13.34 o 
  -4   9   8        1.06        2.15      3.93 o 
  -3   9   8       76.03       64.26     16.10 o 
  -2   9   8      285.84      250.29     13.23 o 
  -1   9   8      479.44      531.20     18.42 o 
   0   9   8        5.88       10.64      5.46 o 
   1   9   8        0.81        4.13      2.19 o 
   2   9   8        2.59        8.21      5.36 o 
   3   9   8      163.22      173.29     11.80 o 
   4   9   8       30.73       29.01      8.81 o 
   5   9   8       76.25       87.57     19.26 o 
   6   9   8       55.57       45.22     11.99 o 
   7   9   8      186.57      234.68     17.93 o 
   8   9   8       92.24       71.57     19.17 o 
   9   9   8        0.16        3.78      7.11 o 
  -9  10   8       12.54       13.77      6.80 o 
  -8  10   8       22.35       30.36      9.43 o 
  -7  10   8        1.59        4.24      4.02 o 
  -6  10   8      136.70      139.18      7.83 o 
  -5  10   8      129.37      112.71      6.44 o 
  -4  10   8       10.97       17.37      7.24 o 
  -3  10   8        0.73        3.29      4.24 o 
  -2  10   8       21.25       23.36      6.94 o 
  -1  10   8      384.22      353.30     12.68 o 
   0  10   8      269.45      232.87      9.08 o 
   1  10   8       46.52       47.08     15.03 o 
   2  10   8      794.58      804.17     29.76 o 
   3  10   8      144.21      165.87     10.80 o 
   4  10   8       45.29       22.46     12.67 o 
   5  10   8      220.13      205.34     17.26 o 
   6  10   8        0.01        1.13      4.89 o 
   7  10   8      126.84      118.96     15.40 o 
   8  10   8       65.39       56.62     15.67 o 
  -7  11   8       16.71       15.79      6.26 o 
  -6  11   8      355.93      317.92     13.33 o 
  -5  11   8      335.84      315.18     17.37 o 
  -4  11   8       24.27       24.40      7.12 o 
  -3  11   8        0.80        4.84      4.31 o 
  -2  11   8      109.99      120.78      9.54 o 
  -1  11   8      629.00      583.83     12.90 o 
   0  11   8      176.76      196.25     37.77 o 
   1  11   8       20.60       24.56      7.17 o 
   2  11   8      662.65      742.08     23.87 o 
   3  11   8       43.83       49.27     15.85 o 
   4  11   8       31.65       44.62     15.37 o 
   5  11   8        1.14        6.29      4.06 o 
   6  11   8       98.89       96.68     14.09 o 
  -5  12   8      160.94      199.98     10.07 o 
  -4  12   8       43.66       61.35     14.59 o 
  -3  12   8       91.50       78.14     14.68 o 
  -2  12   8       38.30       26.20     10.18 o 
  -1  12   8      275.33      281.03     26.41 o 
   0  12   8        0.58       -2.84      6.40 o 
   1  12   8      717.37      795.06     45.36 o 
   2  12   8      108.55       85.32     28.49 o 
   3  12   8       40.78       45.52     18.63 o 
   4  12   8       48.84       39.30     12.93 o 
  -1  13   8       11.58        6.62      7.47 o 
   0  13   8      224.47      216.28     39.56 o 
 -13   0   9       38.31       31.10     21.33 o 
 -11   0   9       21.95       24.15     12.68 o 
  -9   0   9     1837.08     1906.91     87.58 o 
  -7   0   9     1971.78     2001.03     35.68 o 
  -5   0   9      373.07      374.56      9.52 o 
  -3   0   9     1041.38     1080.61     39.83 o 
  -1   0   9       62.96       55.95      5.32 o 
   1   0   9     2905.85     2891.64     53.53 o 
   3   0   9      462.70      484.35     17.12 o 
   5   0   9      684.91      698.20     31.14 o 
   7   0   9      134.66      118.02      8.68 o 
   9   0   9        3.17        5.32      3.90 o 
 -13   1   9       55.00       48.04     14.01 o 
 -12   1   9        0.25        3.80      4.82 o 
 -11   1   9      371.61      388.12     36.31 o 
 -10   1   9       18.88       23.67      4.89 o 
  -9   1   9      114.76      127.22      4.94 o 
  -8   1   9       25.97       32.29      6.48 o 
  -7   1   9      475.65      498.52      9.60 o 
  -6   1   9     1176.04     1221.18     25.30 o 
  -5   1   9        6.74        7.87      3.48 o 
  -4   1   9      317.68      315.22      7.51 o 
  -3   1   9      451.41      429.05     10.87 o 
  -2   1   9      710.55      683.28     11.30 o 
  -1   1   9      396.33      400.10      9.41 o 
   0   1   9       47.29       52.57      3.81 o 
   1   1   9       14.96       34.18     10.06 o 
   2   1   9      291.31      326.59     11.47 o 
   3   1   9      434.94      460.92     10.27 o 
   4   1   9      408.83      415.55     10.16 o 
   5   1   9     1435.89     1463.62     36.36 o 
   6   1   9     1633.15     1697.41     31.74 o 
   7   1   9      688.33      717.51     33.51 o 
   8   1   9      232.12      215.91      4.81 o 
   9   1   9       37.20       35.88      9.52 o 
  10   1   9        5.08        4.43      3.07 o 
 -13   2   9        7.99       10.76      5.29 o 
 -12   2   9      739.37      787.64     22.55 o 
 -11   2   9      142.52      148.84      9.51 o 
 -10   2   9      213.95      202.18      7.25 o 
  -9   2   9      725.77      759.45     14.09 o 
  -8   2   9     1188.76     1178.57     27.44 o 
  -7   2   9       79.69       73.55      5.81 o 
  -6   2   9      130.66      153.64      7.35 o 
  -5   2   9        4.45        4.69      2.20 o 
  -4   2   9        0.05        0.70      3.56 o 
  -3   2   9      365.20      345.34      8.62 o 
  -2   2   9        7.23        5.57      2.15 o 
  -1   2   9      119.11       96.18      5.75 o 
   0   2   9      641.81      723.55     21.63 o 
   1   2   9     1093.00     1073.92     28.69 o 
   2   2   9      568.14      612.00     14.06 o 
   3   2   9       87.92       79.83     10.68 o 
   4   2   9       11.10       14.89      7.54 o 
   5   2   9       34.62       37.97     10.52 o 
   6   2   9        0.56        3.01      3.88 o 
   7   2   9      107.31       94.66      8.61 o 
   8   2   9      158.94      168.62      8.78 o 
   9   2   9        0.51        4.28      1.93 o 
  10   2   9      442.64      433.52     11.58 o 
  11   2   9       19.92       19.68     10.12 o 
 -13   3   9      498.60      516.81     50.03 o 
 -12   3   9        5.08        5.89      6.85 o 
 -11   3   9     1216.37     1223.83     37.16 o 
 -10   3   9        3.91        5.84      4.26 o 
  -9   3   9      515.85      498.77     11.41 o 
  -8   3   9      880.05      980.06     21.84 o 
  -7   3   9      104.39       97.63      5.34 o 
  -6   3   9      250.51      281.28      7.14 o 
  -5   3   9       35.44       36.51      9.64 o 
  -4   3   9      314.84      326.71      7.14 o 
  -3   3   9     1801.91     1828.88     36.24 o 
  -2   3   9     5058.09     5364.51     38.90 o 
  -1   3   9        3.62       10.20      2.83 o 
   0   3   9       93.50       89.73      6.92 o 
   1   3   9     1190.65     1161.29     17.49 o 
   2   3   9        3.87        4.64      2.08 o 
   3   3   9      292.71      310.09      9.86 o 
   4   3   9      164.75      153.83      7.33 o 
   5   3   9        2.01       -3.05      5.44 o 
   6   3   9      250.19      245.90     10.50 o 
   7   3   9      207.90      202.46     12.06 o 
   8   3   9      313.21      306.23      9.74 o 
   9   3   9       82.51       86.40      6.70 o 
  10   3   9       20.91       21.69      5.68 o 
  11   3   9      180.38      171.28     12.67 o 
  12   3   9       12.07        6.61      7.58 o 
 -13   4   9        0.33        1.09      5.80 o 
 -12   4   9       30.16       29.23      8.22 o 
 -11   4   9        2.34        4.48      3.55 o 
 -10   4   9      272.49      264.52     10.06 o 
  -9   4   9       50.55       69.00     12.02 o 
  -8   4   9      197.54      194.26      5.55 o 
  -7   4   9      528.74      560.56     11.45 o 
  -6   4   9      527.56      498.06     11.52 o 
  -5   4   9       96.17       92.64      4.23 o 
  -4   4   9       19.64       22.56      7.07 o 
  -3   4   9      365.22      359.26     16.87 o 
  -2   4   9        4.66        5.18      3.66 o 
  -1   4   9       86.60       79.57      7.84 o 
   0   4   9      484.99      510.82     17.26 o 
   1   4   9      687.20      725.68     41.41 o 
   2   4   9      165.14      179.38      6.01 o 
   3   4   9        9.22       14.13      9.57 o 
   4   4   9       82.20       75.47     16.03 o 
   5   4   9      951.26     1051.44     46.77 o 
   6   4   9     1908.06     1997.00     64.06 o 
   7   4   9      397.72      432.50     25.14 o 
   8   4   9       66.22       73.08      8.80 o 
   9   4   9       13.76       14.84      3.98 o 
  10   4   9      216.30      210.52     16.30 o 
  11   4   9       28.89       30.45      9.41 o 
 -12   5   9        8.23        4.51      6.77 o 
 -11   5   9        2.56        4.40      2.69 o 
 -10   5   9      141.37      149.77     10.16 o 
  -9   5   9        5.45       10.32      4.28 o 
  -8   5   9      653.85      629.66     12.05 o 
  -7   5   9       11.44        6.95      3.76 o 
  -6   5   9       27.69       26.83      7.45 o 
  -5   5   9        0.42        4.25      2.42 o 
  -4   5   9       27.72       26.10      5.57 o 
  -3   5   9      605.40      620.74     15.56 o 
  -2   5   9     1783.19     1876.35     38.82 o 
  -1   5   9      293.40      344.50     13.65 o 
   0   5   9        2.68        2.96      2.65 o 
   1   5   9      518.09      490.65     12.63 o 
   2   5   9        4.43        4.14      2.79 o 
   3   5   9      659.26      671.58     11.10 o 
   4   5   9        2.50        5.34      4.26 o 
   5   5   9     1940.09     1975.82     96.60 o 
   6   5   9      328.48      289.30     17.36 o 
   7   5   9      657.92      687.64     35.45 o 
   8   5   9       17.29       19.64      7.13 o 
   9   5   9       16.09       15.21      6.27 o 
  10   5   9      258.06      277.26     11.17 o 
  11   5   9       31.57       17.74     12.80 o 
 -12   6   9       45.03       34.56     11.58 o 
 -11   6   9       19.29       11.36      7.42 o 
 -10   6   9        8.46       13.28      7.76 o 
  -9   6   9       76.88       53.87     22.74 o 
  -8   6   9      219.42      214.95      8.79 o 
  -7   6   9       40.43       26.27      7.43 o 
  -6   6   9      426.36      452.44     11.26 o 
  -5   6   9      429.16      424.42     10.90 o 
  -4   6   9       64.50       67.62     15.87 o 
  -3   6   9        2.24        6.86      3.61 o 
  -2   6   9      141.47      147.17     11.36 o 
  -1   6   9       85.33       76.02      6.79 o 
   0   6   9     1898.04     1982.45     82.79 o 
   1   6   9      902.40      919.93     15.04 o 
   2   6   9     1093.60     1067.81     18.97 o 
   3   6   9      413.26      408.38     15.43 o 
   4   6   9      537.71      521.93     21.68 o 
   5   6   9     1540.99     1697.79     87.74 o 
   6   6   9     5587.77     6070.70    157.41 o 
   7   6   9      120.14      140.50      8.87 o 
   8   6   9        0.12        6.59      4.88 o 
   9   6   9       44.47       37.80      9.49 o 
  10   6   9      372.38      369.04     16.89 o 
 -11   7   9       16.48       12.27      9.00 o 
 -10   7   9       57.72       50.08     13.98 o 
  -9   7   9       13.36       15.69      7.66 o 
  -8   7   9      680.95      636.92     13.12 o 
  -7   7   9       62.28       48.62     15.49 o 
  -6   7   9       66.66       71.77     15.99 o 
  -5   7   9      350.30      328.86      9.04 o 
  -4   7   9       16.61       16.37      5.46 o 
  -3   7   9       85.09       78.38      8.05 o 
  -2   7   9     1324.69     1383.22     62.20 o 
  -1   7   9       76.95       69.06      7.80 o 
   0   7   9      275.64      280.78      9.36 o 
   1   7   9      139.89      145.24     10.48 o 
   2   7   9       29.22       36.25      3.55 o 
   3   7   9      787.01      771.90     29.42 o 
   4   7   9       71.35       72.16     11.68 o 
   5   7   9      252.71      254.09     18.02 o 
   6   7   9     1517.03     1543.18     37.86 o 
   7   7   9      196.02      216.22     16.52 o 
   8   7   9      376.42      396.00     20.30 o 
   9   7   9      531.85      642.55     28.34 o 
  10   7   9       67.17       50.03     18.21 o 
 -10   8   9        1.31        3.85      3.36 o 
  -9   8   9       75.95       51.24     22.04 o 
  -8   8   9       48.91       51.55     12.86 o 
  -7   8   9        6.33        6.15      3.07 o 
  -6   8   9      117.08      134.57      9.17 o 
  -5   8   9      244.34      200.28      9.58 o 
  -4   8   9      245.13      267.54      9.59 o 
  -3   8   9       28.37       22.21      4.81 o 
  -2   8   9      576.27      518.76     16.53 o 
  -1   8   9        2.05        2.71      4.79 o 
   0   8   9      146.75      115.23      6.39 o 
   1   8   9      423.26      415.50      9.22 o 
   2   8   9        8.08       -2.90      7.04 o 
   3   8   9        0.00       59.65     45.77 o 
   4   8   9       34.33       26.71     11.21 o 
   5   8   9       43.82       59.28     14.34 o 
   6   8   9      122.60      133.12     11.00 o 
   7   8   9      254.14      246.80     13.86 o 
   8   8   9       19.33       15.75      7.62 o 
   9   8   9      174.93      201.80     23.06 o 
  -9   9   9       75.35       60.35     23.37 o 
  -8   9   9      236.53      257.00     13.35 o 
  -7   9   9      162.55      150.02     12.13 o 
  -6   9   9        1.50        7.36      3.96 o 
  -5   9   9       63.43       48.03     15.09 o 
  -4   9   9       73.44       82.26     16.21 o 
  -3   9   9        0.17        1.97      3.33 o 
  -2   9   9       91.53       74.86      7.24 o 
  -1   9   9        3.15        2.37      3.88 o 
   0   9   9      270.16      250.95     13.43 o 
   1   9   9      355.40      339.39     17.67 o 
   2   9   9      179.05      191.45     13.85 o 
   3   9   9      180.27      190.36     12.49 o 
   4   9   9      128.28      152.99     24.98 o 
   5   9   9        9.90        8.95      4.62 o 
   6   9   9       48.88       46.70     10.37 o 
   7   9   9      293.73      317.70     11.71 o 
   8   9   9        1.28        7.48      4.84 o 
  -8  10   9        2.21       -3.03      5.54 o 
  -7  10   9        9.12       14.54      5.91 o 
  -6  10   9       16.38       12.29      4.92 o 
  -5  10   9       14.26       17.67      6.13 o 
  -4  10   9      131.25      127.61     10.80 o 
  -3  10   9      140.73      119.09     24.66 o 
  -2  10   9       15.86       15.71      4.39 o 
  -1  10   9        0.04        2.31      3.21 o 
   0  10   9      343.74      375.78     15.31 o 
   1  10   9       28.86       34.52     13.59 o 
   2  10   9      340.13      330.90     41.71 o 
   3  10   9        2.76        4.89      3.72 o 
   4  10   9      374.74      365.54     15.20 o 
   5  10   9        4.14        2.79      3.43 o 
   6  10   9        0.42        2.92      1.99 o 
   7  10   9       22.02       18.71      6.96 o 
  -7  11   9       93.55       95.66     24.94 o 
  -6  11   9       20.71       16.36      7.59 o 
  -5  11   9      188.79      190.47      9.93 o 
  -4  11   9      321.50      295.98     10.80 o 
  -3  11   9      292.81      276.84     11.69 o 
  -2  11   9       11.05       13.48      5.68 o 
  -1  11   9        0.00        5.09      2.80 o 
   0  11   9       19.29       13.05      8.82 o 
   1  11   9      265.81      260.26     28.69 o 
   2  11   9      648.68      687.12     29.46 o 
   3  11   9       80.37       96.34     25.70 o 
   4  11   9       12.29        8.28      6.79 o 
   5  11   9       14.30        9.40      5.29 o 
  -4  12   9       62.56       57.54     10.82 o 
  -3  12   9      121.52      106.32      8.30 o 
  -2  12   9       34.87       27.68      7.81 o 
  -1  12   9       54.58       42.89     18.29 o 
   0  12   9       12.29       12.43      9.91 o 
   1  12   9      234.11      181.47     40.58 o 
   2  12   9      308.09      317.85     15.24 o 
   3  12   9        6.66        9.07     11.56 o 
 -12   0  10       99.58      114.27     49.75 o 
 -10   0  10      273.76      264.45     15.61 o 
  -8   0  10     1244.31     1294.53     67.88 o 
  -6   0  10       72.56       76.13     18.57 o 
  -4   0  10      107.63       95.25      5.75 o 
  -2   0  10       10.94        8.54      4.36 o 
   0   0  10       73.84       92.33      8.89 o 
   2   0  10       15.70       12.87      7.62 o 
   4   0  10      521.61      522.67     20.55 o 
   6   0  10       14.83       16.32      7.60 o 
   8   0  10      194.85      176.58      6.70 o 
  10   0  10       60.94       50.80     25.92 o 
 -13   1  10       48.88       49.20     18.04 o 
 -12   1  10      158.71      148.52     13.36 o 
 -11   1  10       44.94       47.87     19.95 o 
 -10   1  10      802.26      820.60     19.61 o 
  -9   1  10      251.95      267.06      6.92 o 
  -8   1  10      724.99      747.99     17.24 o 
  -7   1  10       48.36       44.19      6.92 o 
  -6   1  10      955.44      924.52     21.99 o 
  -5   1  10      532.12      533.38     11.77 o 
  -4   1  10      329.27      326.31      6.81 o 
  -3   1  10       54.35       50.37     12.01 o 
  -2   1  10        9.85        6.82      3.21 o 
  -1   1  10      240.67      253.70      6.91 o 
   0   1  10     1567.61     1588.38     22.15 o 
   1   1  10       96.60       85.44      6.07 o 
   2   1  10      142.22      166.56      7.47 o 
   3   1  10       20.26       25.15      7.63 o 
   4   1  10       33.88       36.50     11.80 o 
   5   1  10        7.62       10.54      4.18 o 
   6   1  10       38.09       35.52     11.41 o 
   7   1  10        0.92        0.70      6.31 o 
   8   1  10       66.70       61.04      4.50 o 
   9   1  10      243.52      225.41      6.44 o 
  10   1  10        6.89        8.23      4.21 o 
 -13   2  10      753.70      722.40     18.83 o 
 -12   2  10       32.72       34.97     10.85 o 
 -11   2  10       14.00        9.76      4.73 o 
 -10   2  10        0.06        0.15      3.88 o 
  -9   2  10       42.74       42.33      9.61 o 
  -8   2  10      189.42      188.97     10.24 o 
  -7   2  10      464.07      464.04     13.85 o 
  -6   2  10      267.30      286.58      8.73 o 
  -5   2  10     1365.09     1373.51     17.35 o 
  -4   2  10       31.46       34.26      8.98 o 
  -3   2  10     1714.36     1737.20     21.37 o 
  -2   2  10      124.08      131.27      5.64 o 
  -1   2  10      105.40      112.20     11.30 o 
   0   2  10      225.32      233.19      7.27 o 
   1   2  10      648.84      663.22     12.53 o 
   2   2  10       37.74       39.93     11.63 o 
   3   2  10     1153.55     1126.43     32.85 o 
   4   2  10      291.63      307.07     15.78 o 
   5   2  10       78.25       76.41      6.92 o 
   6   2  10      771.18      773.55     28.66 o 
   7   2  10      432.89      424.59     31.01 o 
   8   2  10        4.24        2.86      2.52 o 
   9   2  10       28.98       30.69      6.64 o 
  10   2  10       29.04       30.26      8.64 o 
 -12   3  10      404.33      421.68     16.14 o 
 -11   3  10        0.14        2.76      4.04 o 
 -10   3  10      194.95      175.31      9.28 o 
  -9   3  10        2.16        3.65      2.52 o 
  -8   3  10      106.27      103.21      8.61 o 
  -7   3  10       42.97       33.85      7.87 o 
  -6   3  10      173.11      170.76      8.75 o 
  -5   3  10      366.79      374.66      9.78 o 
  -4   3  10        4.81        8.81      2.96 o 
  -3   3  10      416.91      390.45      9.16 o 
  -2   3  10     2337.94     2325.47     60.94 o 
  -1   3  10       13.71       23.86      4.98 o 
   0   3  10        9.15       15.26      4.94 o 
   1   3  10      622.79      587.93     14.72 o 
   2   3  10       69.60       55.16      4.30 o 
   3   3  10       16.06        7.44      6.11 o 
   4   3  10       32.82       40.65      9.06 o 
   5   3  10        3.28        4.01      6.03 o 
   6   3  10       43.87       39.39     11.71 o 
   7   3  10      194.59      196.24      8.94 o 
   8   3  10      339.42      329.61      9.15 o 
   9   3  10       46.32       44.29     12.76 o 
  10   3  10        3.04        3.04      3.02 o 
  11   3  10      248.66      276.92     15.28 o 
 -12   4  10       41.81       38.61     13.61 o 
 -11   4  10       35.64       19.05      8.11 o 
 -10   4  10       10.20       12.07      4.65 o 
  -9   4  10      115.37      111.26      7.79 o 
  -8   4  10      161.00      158.31      8.53 o 
  -7   4  10       11.79        4.95      2.78 o 
  -6   4  10      514.38      548.92     15.23 o 
  -5   4  10       34.64       23.28      5.45 o 
  -4   4  10        7.66        8.94      4.89 o 
  -3   4  10     2823.87     2990.77     34.83 o 
  -2   4  10        4.22        6.29      3.39 o 
  -1   4  10        1.19        3.88      2.94 o 
   0   4  10        7.06        5.25      2.92 o 
   1   4  10        1.81        4.01      2.94 o 
   2   4  10      278.13      294.20     24.24 o 
   3   4  10     1073.61     1053.25     25.49 o 
   4   4  10      588.13      668.07     36.76 o 
   5   4  10      576.72      585.56     53.04 o 
   6   4  10      360.56      341.80     10.74 o 
   7   4  10        0.14        4.07      4.78 o 
   8   4  10        1.31        3.38      4.31 o 
   9   4  10      628.32      619.88     35.07 o 
  10   4  10       78.95       77.27     12.93 o 
  11   4  10      132.92      117.49     11.74 o 
 -12   5  10      171.16      141.58     10.86 o 
 -11   5  10      158.41      180.65      8.87 o 
 -10   5  10      228.81      201.61     17.23 o 
  -9   5  10      383.96      356.87     11.26 o 
  -8   5  10     1520.62     1549.72     29.03 o 
  -7   5  10      202.04      185.69      7.88 o 
  -6   5  10       94.52       73.12      7.24 o 
  -5   5  10       20.83       16.87      5.16 o 
  -4   5  10       30.86       23.51      6.95 o 
  -3   5  10      531.38      572.63     25.47 o 
  -2   5  10      511.42      496.18     16.48 o 
  -1   5  10       12.38       11.89      5.46 o 
   0   5  10       47.86       51.72     10.02 o 
   1   5  10     1006.12     1019.83     23.25 o 
   2   5  10     2929.43     2902.05     75.87 o 
   3   5  10      644.89      644.00     22.23 o 
   4   5  10       20.30       21.35      6.81 o 
   5   5  10        3.36       -2.47      5.78 o 
   6   5  10        4.28        7.07      6.62 o 
   7   5  10      197.67      192.23     15.76 o 
   8   5  10     1295.05     1347.74     27.21 o 
   9   5  10      284.31      279.29     20.40 o 
  10   5  10        2.76        0.25      3.99 o 
 -11   6  10       21.77       15.58      9.33 o 
 -10   6  10       36.92       21.18     11.30 o 
  -9   6  10       29.03       30.61     12.60 o 
  -8   6  10        7.99       12.56      6.02 o 
  -7   6  10       45.01       42.99      9.54 o 
  -6   6  10      201.23      185.89      8.05 o 
  -5   6  10        5.34        5.58      3.83 o 
  -4   6  10      161.75      156.19      6.82 o 
  -3   6  10      468.63      445.11     20.40 o 
  -2   6  10      348.22      357.50     13.44 o 
  -1   6  10       56.83       61.46     10.44 o 
   0   6  10      277.20      289.53     12.09 o 
   1   6  10     1970.93     2062.99     55.81 o 
   2   6  10      484.42      478.99     11.53 o 
   3   6  10     1741.57     1804.95     92.33 o 
   4   6  10       12.07        7.97      3.57 o 
   5   6  10      218.72      254.40     36.23 o 
   6   6  10       33.50       37.49      8.11 o 
   7   6  10        0.38        1.34      4.14 o 
   8   6  10      125.17      119.98      9.65 o 
   9   6  10      768.46      817.60     34.88 o 
  10   6  10       71.23       76.73     20.17 o 
 -11   7  10       14.43       15.48      7.26 o 
 -10   7  10      106.87       88.93     17.63 o 
  -9   7  10      179.35      152.89      9.57 o 
  -8   7  10       31.25       23.37      8.28 o 
  -7   7  10      325.64      301.64     14.16 o 
  -6   7  10      558.23      473.43     15.96 o 
  -5   7  10       20.14       19.96      5.79 o 
  -4   7  10      238.06      232.89     13.56 o 
  -3   7  10      147.34      166.70      7.54 o 
  -2   7  10      462.66      417.76     11.43 o 
  -1   7  10     1222.95     1225.22     33.77 o 
   0   7  10      223.04      220.06     16.59 o 
   1   7  10      223.52      204.55      8.07 o 
   2   7  10      501.39      465.49     12.05 o 
   3   7  10      820.94      783.63     24.25 o 
   4   7  10      265.23      235.06     11.23 o 
   5   7  10       46.47       47.95     11.42 o 
   6   7  10      541.96      576.95     43.19 o 
   7   7  10      539.08      532.78     27.91 o 
   8   7  10       63.20       60.91     16.95 o 
   9   7  10       13.80        8.17      4.78 o 
 -10   8  10       10.49       11.88      7.30 o 
  -9   8  10        0.12        6.21      5.79 o 
  -8   8  10       49.35       49.58     14.56 o 
  -7   8  10       52.67       37.97     11.57 o 
  -6   8  10       18.51       23.27      6.61 o 
  -5   8  10       12.21       13.22      6.88 o 
  -4   8  10       91.90       54.05     12.62 o 
  -3   8  10     1503.71     1418.96     34.91 o 
  -2   8  10        3.29        3.18      3.02 o 
  -1   8  10      686.29      689.65     30.39 o 
   0   8  10      100.69       99.59     18.23 o 
   1   8  10      482.61      518.34     14.56 o 
   2   8  10       59.12       77.77     15.60 o 
   3   8  10        1.95        5.38      6.84 o 
   4   8  10       24.78       16.63      8.03 o 
   5   8  10       16.42       19.90      6.86 o 
   6   8  10       51.81       42.85     11.62 o 
   7   8  10       22.89       30.06      8.54 o 
   8   8  10       62.63       62.36     12.13 o 
  -9   9  10        9.71       10.89      7.79 o 
  -8   9  10        5.11       18.15      7.21 o 
  -7   9  10      217.14      244.64     16.72 o 
  -6   9  10      103.71       98.08     14.99 o 
  -5   9  10       25.50       21.67      8.49 o 
  -4   9  10        9.37        6.03      4.70 o 
  -3   9  10       32.55       35.10      9.16 o 
  -2   9  10       28.69       34.37      7.22 o 
  -1   9  10        2.59        5.79      3.94 o 
   0   9  10        8.07        9.42      4.45 o 
   1   9  10     1147.65     1114.46     26.83 o 
   2   9  10        9.51        6.69      3.23 o 
   3   9  10        4.25        9.34      5.92 o 
   4   9  10      159.04      167.83     17.98 o 
   5   9  10       36.80       34.23     10.99 o 
   6   9  10        9.77        4.68      3.65 o 
   7   9  10        0.08        3.00      3.01 o 
  -7  10  10       43.45       25.04      9.68 o 
  -6  10  10        1.15        2.47      2.90 o 
  -5  10  10        0.01       11.80      4.79 o 
  -4  10  10        0.04        2.06      4.31 o 
  -3  10  10      164.84      157.41      8.36 o 
  -2  10  10      165.59      138.02     10.08 o 
  -1  10  10        0.24        4.72      3.72 o 
   0  10  10       53.41       52.56     16.81 o 
   1  10  10      120.59      123.95     30.92 o 
   2  10  10       30.30       36.34      9.40 o 
   3  10  10       15.38        9.22      7.30 o 
   4  10  10       76.13       80.23     18.66 o 
   5  10  10       36.94       41.79     13.84 o 
   6  10  10       22.22       16.79      7.24 o 
  -6  11  10      205.54      215.83     12.04 o 
  -5  11  10      164.92      130.27     12.57 o 
  -4  11  10      101.40       86.15     19.32 o 
  -3  11  10       19.38       18.19      7.75 o 
  -2  11  10       41.21       39.05     12.55 o 
  -1  11  10        3.36        7.00      5.59 o 
   0  11  10       52.98       46.07     26.46 o 
   1  11  10       66.27       67.86     25.76 o 
   2  11  10       21.26       18.89     13.42 o 
   3  11  10       20.01       16.06      9.64 o 
   4  11  10       53.89       45.16     17.11 o 
  -2  12  10       14.50       25.50     10.81 o 
  -1  12  10       21.22       18.39     10.06 o 
   0  12  10       69.43       63.05     18.84 o 
 -11   0  11       30.77       27.42     15.56 o 
  -9   0  11      982.04     1018.14     24.58 o 
  -7   0  11      237.22      231.15      8.67 o 
  -5   0  11     4483.59     4718.88    147.82 o 
  -3   0  11       47.83       58.50     16.68 o 
  -1   0  11      106.66       94.57      6.43 o 
   1   0  11      171.15      205.69     22.03 o 
   3   0  11       72.50       86.06     25.97 o 
   5   0  11        2.43        5.97      7.52 o 
   7   0  11     1375.73     1317.72     48.64 o 
   9   0  11       12.08        6.46      3.82 o 
 -12   1  11      129.68      128.13     13.36 o 
 -11   1  11      164.26      142.73     12.48 o 
 -10   1  11      169.29      177.35      8.21 o 
  -9   1  11      142.11      163.03     10.40 o 
  -8   1  11      261.32      266.04     11.40 o 
  -7   1  11      432.53      435.56      8.41 o 
  -6   1  11      335.51      323.18      7.38 o 
  -5   1  11      194.79      187.85      5.96 o 
  -4   1  11        1.73        5.07      2.49 o 
  -3   1  11     1110.22     1125.58     32.53 o 
  -2   1  11      125.56      137.70      5.75 o 
  -1   1  11      140.44      160.41      8.18 o 
   0   1  11        7.74        9.10      3.38 o 
   1   1  11       34.49       38.22     10.12 o 
   2   1  11        8.28       10.21      5.59 o 
   3   1  11        3.51        4.79      3.76 o 
   4   1  11      122.07      130.77      7.42 o 
   5   1  11      268.83      253.16      9.18 o 
   6   1  11      115.47      123.11      6.66 o 
   7   1  11       24.98       23.22      7.42 o 
   8   1  11       98.87       93.22      8.01 o 
   9   1  11        0.82        2.02      2.64 o 
  10   1  11      105.41      111.05     10.44 o 
 -12   2  11       15.09       12.95     18.79 o 
 -11   2  11        2.66        5.45      6.94 o 
 -10   2  11       66.05       66.01      7.17 o 
  -9   2  11       91.09       91.89      5.35 o 
  -8   2  11      235.03      250.81      7.83 o 
  -7   2  11        1.69        3.30      2.64 o 
  -6   2  11      727.28      758.16     14.38 o 
  -5   2  11      281.79      269.20      6.38 o 
  -4   2  11        7.91        7.74      3.25 o 
  -3   2  11       94.27      104.21      7.62 o 
  -2   2  11      127.25      121.77      5.35 o 
  -1   2  11      321.18      325.00     11.55 o 
   0   2  11       76.80       83.59      5.92 o 
   1   2  11      196.89      195.62     14.53 o 
   2   2  11      282.43      277.75     18.79 o 
   3   2  11       54.72       51.80     12.56 o 
   4   2  11       82.44       91.38     24.09 o 
   5   2  11       31.09       30.98      9.28 o 
   6   2  11       22.83       15.16      6.33 o 
   7   2  11      369.60      370.27     17.39 o 
   8   2  11      108.17      123.76     10.23 o 
   9   2  11      344.74      341.02     11.96 o 
  10   2  11        0.02        4.00      2.06 o 
 -12   3  11        0.40        6.54      2.65 o 
 -11   3  11      116.77      114.37     12.19 o 
 -10   3  11      112.34       95.35      7.83 o 
  -9   3  11      610.46      595.43     13.55 o 
  -8   3  11      210.88      201.33      6.77 o 
  -7   3  11     1224.81     1249.92     20.99 o 
  -6   3  11      462.12      438.08      8.28 o 
  -5   3  11      961.81      956.74     19.98 o 
  -4   3  11      352.69      350.46      8.68 o 
  -3   3  11      201.75      191.98     10.00 o 
  -2   3  11      834.63      866.55     19.18 o 
  -1   3  11      915.10      847.40     17.79 o 
   0   3  11     1130.99     1199.42     17.97 o 
   1   3  11      797.83      800.02     18.27 o 
   2   3  11        0.30        0.97      5.14 o 
   3   3  11      178.29      174.18     11.41 o 
   4   3  11      392.21      394.78     34.51 o 
   5   3  11        0.25        7.07      4.36 o 
   6   3  11      171.21      207.11     26.13 o 
   7   3  11      495.70      521.12     36.27 o 
   8   3  11       71.73       69.82     20.54 o 
   9   3  11      161.88      158.30      7.04 o 
  10   3  11      156.31      197.10     12.10 o 
 -12   4  11        8.49       17.51      6.41 o 
 -11   4  11       58.20       66.12     21.64 o 
 -10   4  11      133.01       96.39     23.95 o 
  -9   4  11       40.24       24.83      6.24 o 
  -8   4  11      464.11      515.48     10.32 o 
  -7   4  11        8.33       12.18      5.01 o 
  -6   4  11       62.97       64.36      6.03 o 
  -5   4  11      284.66      295.35      9.38 o 
  -4   4  11       12.98       13.81      4.77 o 
  -3   4  11      548.19      544.48     16.22 o 
  -2   4  11     1467.12     1531.67     38.63 o 
  -1   4  11      857.26      853.27     14.55 o 
   0   4  11      462.78      459.50     26.81 o 
   1   4  11        3.51        8.04      3.62 o 
   2   4  11      930.37     1013.93     20.34 o 
   3   4  11      581.80      680.77     86.92 o 
   4   4  11     1048.05     1104.83     38.45 o 
   5   4  11        8.52        6.91      5.19 o 
   6   4  11     1506.48     1478.43     55.65 o 
   7   4  11      531.15      556.83     36.54 o 
   8   4  11      635.48      687.16     36.24 o 
   9   4  11      137.67      134.59      6.71 o 
  10   4  11       29.93       20.67      8.84 o 
 -11   5  11      300.04      274.88     20.73 o 
 -10   5  11       74.99       47.79     11.47 o 
  -9   5  11        7.22        3.92      3.41 o 
  -8   5  11      267.78      249.84     10.04 o 
  -7   5  11      887.77      906.83     25.53 o 
  -6   5  11       41.79       41.66      9.66 o 
  -5   5  11     1079.35     1072.76     35.54 o 
  -4   5  11      395.60      362.21      9.37 o 
  -3   5  11        1.65        2.62      4.57 o 
  -2   5  11     1223.29     1148.59     22.30 o 
  -1   5  11       22.44       19.51      4.18 o 
   0   5  11      441.59      440.92     10.49 o 
   1   5  11      285.62      303.25     18.77 o 
   2   5  11      494.38      458.48     16.34 o 
   3   5  11     2071.80     2150.37     63.26 o 
   4   5  11     2260.82     2330.57     90.54 o 
   5   5  11      138.29      117.06     22.62 o 
   6   5  11      348.82      326.55     18.54 o 
   7   5  11       70.32       63.77     16.66 o 
   8   5  11       93.29      102.27     21.44 o 
   9   5  11       42.44       31.02      8.65 o 
 -11   6  11      181.93      180.36     24.20 o 
 -10   6  11       65.62       55.62     14.98 o 
  -9   6  11       30.39       32.46      9.98 o 
  -8   6  11      115.82      115.66     11.21 o 
  -7   6  11      263.36      224.41      8.06 o 
  -6   6  11      175.60      170.21      7.21 o 
  -5   6  11       20.43       13.64      5.47 o 
  -4   6  11        1.53        1.91      2.83 o 
  -3   6  11      144.24      114.84      7.96 o 
  -2   6  11       84.80       98.44     13.95 o 
  -1   6  11      526.88      494.24     10.77 o 
   0   6  11     1075.68     1100.23     30.89 o 
   1   6  11       42.20       42.72      9.19 o 
   2   6  11       57.95       58.79      4.58 o 
   3   6  11      289.10      277.87     11.71 o 
   4   6  11       35.00       39.65     11.75 o 
   5   6  11      245.64      231.02     17.60 o 
   6   6  11      602.81      596.68     16.14 o 
   7   6  11       20.12       19.29      8.55 o 
   8   6  11       48.58       45.60      9.03 o 
   9   6  11        2.85        3.41      3.77 o 
 -10   7  11       34.15       25.98     11.65 o 
  -9   7  11       25.49       31.82      8.22 o 
  -8   7  11        6.70        6.68      4.89 o 
  -7   7  11        5.02        5.89      4.32 o 
  -6   7  11       28.32       25.02      7.47 o 
  -5   7  11       16.38       15.34      6.87 o 
  -4   7  11      149.60      141.00     10.58 o 
  -3   7  11      401.96      452.84     33.15 o 
  -2   7  11       24.48       14.66      5.33 o 
  -1   7  11     1594.44     1508.95     47.40 o 
   0   7  11      131.70      150.79      7.84 o 
   1   7  11        2.68        2.94      3.30 o 
   2   7  11        2.19        8.44      5.98 o 
   3   7  11        0.00        1.36      5.27 o 
   4   7  11      424.86      414.72     27.19 o 
   5   7  11      365.44      336.22     26.12 o 
   6   7  11       10.00        3.99      7.34 o 
   7   7  11        0.17        4.32      3.35 o 
   8   7  11       43.01       50.20     10.76 o 
  -9   8  11        2.18        0.25      5.50 o 
  -8   8  11      412.01      408.37     18.34 o 
  -7   8  11       42.58       35.19      9.55 o 
  -6   8  11       62.16       61.21     16.05 o 
  -5   8  11      252.24      255.89     10.92 o 
  -4   8  11       12.76       17.30      7.98 o 
  -3   8  11      110.42      108.08      9.41 o 
  -2   8  11      381.96      369.37     16.89 o 
  -1   8  11      280.85      298.80     11.65 o 
   0   8  11     1382.27     1327.64     20.93 o 
   1   8  11      241.07      236.16     21.27 o 
   2   8  11        9.77       15.28      8.46 o 
   3   8  11      299.23      316.93     32.78 o 
   4   8  11       80.11       74.39     22.53 o 
   5   8  11      118.18      112.49     24.46 o 
   6   8  11        3.63        1.49      5.26 o 
   7   8  11      280.09      296.68     11.97 o 
  -8   9  11        0.01        2.99      5.83 o 
  -7   9  11      109.28       88.14      8.42 o 
  -6   9  11      823.25      856.20     23.34 o 
  -5   9  11      112.08      123.16     24.63 o 
  -4   9  11      460.33      443.21     12.64 o 
  -3   9  11      430.55      423.65     11.97 o 
  -2   9  11      199.38      209.33      9.61 o 
  -1   9  11        8.58        3.93      2.35 o 
   0   9  11      102.94       86.42     24.89 o 
   1   9  11       30.77       33.89      8.40 o 
   2   9  11        0.04        4.90      5.21 o 
   3   9  11        2.23        5.37      6.66 o 
   4   9  11       59.82       52.49     34.58 o 
   5   9  11       26.91       20.18      7.57 o 
   6   9  11        3.01        2.40      4.34 o 
  -6  10  11        1.17        2.90      4.19 o 
  -5  10  11       45.04       38.04     11.64 o 
  -4  10  11      205.74      210.41     12.90 o 
  -3  10  11      334.44      313.96     12.68 o 
  -2  10  11       23.61       20.07      5.75 o 
  -1  10  11       98.50       76.05     13.00 o 
   0  10  11        2.55        1.92      6.47 o 
   1  10  11       13.85       15.64      6.43 o 
   2  10  11        4.76        6.77      8.72 o 
   3  10  11        2.90        3.05      6.87 o 
   4  10  11       96.07       92.75     16.92 o 
   5  10  11        0.00        6.71      8.37 o 
  -4  11  11      101.31       88.89     23.92 o 
  -3  11  11       47.85       41.48     12.13 o 
  -2  11  11        0.01        3.26      2.41 o 
  -1  11  11      189.39      185.03     15.06 o 
   0  11  11       21.00       23.47     11.26 o 
   1  11  11        0.22        7.01      4.35 o 
   2  11  11        3.09        8.07      7.05 o 
 -12   0  12        9.26        9.66     11.08 o 
 -10   0  12      246.23      265.82     17.18 o 
  -8   0  12       76.84       78.64      8.01 o 
  -6   0  12       38.53       48.25     10.50 o 
  -4   0  12     2671.81     2644.11     51.89 o 
  -2   0  12     3662.07     3623.17     50.28 o 
   0   0  12     3475.75     3484.32     78.19 o 
   2   0  12     1080.67     1109.42     36.07 o 
   4   0  12      163.93      116.75     31.62 o 
   6   0  12       11.22        0.22      8.77 o 
   8   0  12        8.66        5.58      5.83 o 
  10   0  12      104.35      110.93     11.55 o 
 -12   1  12        0.48        2.32      5.18 o 
 -11   1  12      121.99      121.51     28.77 o 
 -10   1  12        6.35        5.18      3.34 o 
  -9   1  12      610.33      644.84     16.42 o 
  -8   1  12       30.66       26.12      5.10 o 
  -7   1  12      214.04      211.88      8.33 o 
  -6   1  12       35.21       38.33      7.17 o 
  -5   1  12      526.88      523.35     15.82 o 
  -4   1  12        1.48       -1.94      3.53 o 
  -3   1  12     1962.29     2039.71     31.45 o 
  -2   1  12       63.86       61.31     12.14 o 
  -1   1  12       13.65       17.35      5.10 o 
   0   1  12       10.64        9.77      4.04 o 
   1   1  12        5.05        5.72      3.48 o 
   2   1  12      130.83      111.56     11.22 o 
   3   1  12       49.45       49.56     12.81 o 
   4   1  12      445.20      451.38     12.02 o 
   5   1  12      513.26      543.51     20.53 o 
   6   1  12      196.94      201.41      8.63 o 
   7   1  12      273.36      292.37     10.33 o 
   8   1  12       43.43       41.56     13.66 o 
   9   1  12       10.03        4.63      4.11 o 
  10   1  12      201.19      189.67     18.34 o 
 -12   2  12       95.09      118.01      8.99 o 
 -11   2  12       23.14       18.92     10.89 o 
 -10   2  12        0.21       -0.72      2.84 o 
  -9   2  12       35.02       32.11      9.19 o 
  -8   2  12      361.35      364.37      9.75 o 
  -7   2  12      164.93      180.58      7.92 o 
  -6   2  12     1158.27     1144.40     34.21 o 
  -5   2  12      945.73     1034.63     23.92 o 
  -4   2  12        2.19        5.43      5.39 o 
  -3   2  12      290.53      287.57     11.91 o 
  -2   2  12       78.08       80.67     12.44 o 
  -1   2  12       14.34       17.01      6.99 o 
   0   2  12        9.61        8.31      3.43 o 
   1   2  12       82.92       90.27     20.58 o 
   2   2  12      289.09      272.05     11.25 o 
   3   2  12       30.22       31.46      7.04 o 
   4   2  12       24.35       25.54      7.79 o 
   5   2  12       25.99       23.06      6.10 o 
   6   2  12        2.12        5.12      4.24 o 
   7   2  12        3.52        6.21      5.37 o 
   8   2  12       84.59       77.51      8.73 o 
   9   2  12       57.71       32.85     14.23 o 
  10   2  12       95.27       73.14     13.42 o 
 -11   3  12       42.23       27.12     12.50 o 
 -10   3  12        1.13        5.78      3.03 o 
  -9   3  12       16.54       16.47      3.53 o 
  -8   3  12        3.81        7.72      3.29 o 
  -7   3  12      193.75      172.18      6.53 o 
  -6   3  12      299.71      297.96      8.67 o 
  -5   3  12      175.66      186.72      6.58 o 
  -4   3  12        4.07        6.42      4.06 o 
  -3   3  12      226.69      230.70      8.87 o 
  -2   3  12       26.55       29.64      6.76 o 
  -1   3  12      428.37      456.44     11.43 o 
   0   3  12      799.02      754.19     22.32 o 
   1   3  12      105.02      113.81      9.72 o 
   2   3  12      181.40      177.19      8.55 o 
   3   3  12      288.20      285.80     25.35 o 
   4   3  12       81.73       88.91     22.04 o 
   5   3  12       76.30       66.83     15.96 o 
   6   3  12      156.30      156.95     10.40 o 
   7   3  12       32.41       24.29      5.57 o 
   8   3  12        5.43        6.27      5.69 o 
   9   3  12       15.53       18.27      6.54 o 
 -11   4  12       16.16       16.46      6.36 o 
 -10   4  12       85.51       94.90      9.08 o 
  -9   4  12      314.10      319.46     11.66 o 
  -8   4  12       37.00       32.54      8.56 o 
  -7   4  12      116.69      112.45      6.81 o 
  -6   4  12       45.75       31.30      9.15 o 
  -5   4  12       29.22       38.16     10.58 o 
  -4   4  12      819.42      790.48     29.32 o 
  -3   4  12       10.15       15.86      5.23 o 
  -2   4  12      736.89      710.07     34.52 o 
  -1   4  12      518.51      534.19     13.99 o 
   0   4  12      308.48      303.29      9.61 o 
   1   4  12       35.50       38.80      9.43 o 
   2   4  12      154.49      178.73     13.90 o 
   3   4  12        4.42       11.00      7.53 o 
   4   4  12      722.23      767.39     26.87 o 
   5   4  12       83.98       71.74     20.78 o 
   6   4  12      391.63      412.71     23.81 o 
   7   4  12       84.08       82.44     19.77 o 
   8   4  12        0.62        4.62      4.71 o 
   9   4  12       70.09       64.90      9.99 o 
 -10   5  12      445.19      471.30     27.32 o 
  -9   5  12      150.96      141.70     15.95 o 
  -8   5  12      705.95      653.69     16.63 o 
  -7   5  12      163.79      142.40      7.18 o 
  -6   5  12      204.36      194.95     17.25 o 
  -5   5  12      116.58       89.92     19.69 o 
  -4   5  12       28.32       30.59      9.80 o 
  -3   5  12      930.27      909.09     19.90 o 
  -2   5  12      339.81      333.54      9.21 o 
  -1   5  12       26.16       25.73      6.28 o 
   0   5  12       52.25       40.61      4.89 o 
   1   5  12       60.66       57.16     11.04 o 
   2   5  12      134.65      132.44      6.26 o 
   3   5  12      238.70      245.28     12.12 o 
   4   5  12        0.00       -0.45      8.14 o 
   5   5  12        1.99        7.03      5.07 o 
   6   5  12        6.53        5.06      4.41 o 
   7   5  12       45.89       46.80     13.20 o 
   8   5  12       64.02       59.10     16.20 o 
   9   5  12      564.34      584.18     13.91 o 
 -10   6  12       20.09       12.97      9.85 o 
  -9   6  12       64.15       43.45     14.09 o 
  -8   6  12        0.52        0.72      3.40 o 
  -7   6  12      183.33      146.27     18.90 o 
  -6   6  12       26.32       30.42      8.74 o 
  -5   6  12     1012.22      983.99     16.31 o 
  -4   6  12       23.31       17.70      4.79 o 
  -3   6  12      188.41      202.02      8.42 o 
  -2   6  12       23.91       15.10      4.46 o 
  -1   6  12      184.65      181.87     15.41 o 
   0   6  12      166.65      140.58      7.39 o 
   1   6  12       23.41       25.67      5.97 o 
   2   6  12       37.83       28.51      8.89 o 
   3   6  12      414.24      485.38     26.83 o 
   4   6  12       22.70       14.19     10.03 o 
   5   6  12       17.89       21.94      6.57 o 
   6   6  12      208.10      186.59     14.29 o 
   7   6  12       15.43       18.72      6.11 o 
   8   6  12       61.93       47.51     12.98 o 
  -9   7  12      865.58      854.73     20.78 o 
  -8   7  12       74.98       51.00     14.79 o 
  -7   7  12        0.03        4.02      3.31 o 
  -6   7  12      200.09      172.89      8.41 o 
  -5   7  12      266.12      245.94     10.37 o 
  -4   7  12      177.85      200.91     12.00 o 
  -3   7  12      207.72      177.05      7.51 o 
  -2   7  12       48.47       30.84      8.22 o 
  -1   7  12      106.09      116.54      8.81 o 
   0   7  12       51.28       61.37      9.04 o 
   1   7  12       76.12       72.84     11.33 o 
   2   7  12       21.83       22.26      9.04 o 
   3   7  12       38.97       33.49      8.07 o 
   4   7  12      171.72      148.67     13.31 o 
   5   7  12       35.75       41.44     12.43 o 
   6   7  12       61.41       80.97     23.09 o 
   7   7  12       45.99       41.49     13.28 o 
  -8   8  12      105.32      100.60     13.60 o 
  -7   8  12        1.65        3.77      3.76 o 
  -6   8  12      113.64      108.23      9.51 o 
  -5   8  12       46.10       44.79     11.47 o 
  -4   8  12        0.54        1.92      4.03 o 
  -3   8  12        2.69        4.48      4.03 o 
  -2   8  12        2.47        1.27      2.93 o 
  -1   8  12      101.28      102.59     14.19 o 
   0   8  12      273.41      241.83      8.37 o 
   1   8  12      259.94      283.97     13.47 o 
   2   8  12       48.44       38.18     10.80 o 
   3   8  12       13.70       19.13      8.22 o 
   4   8  12      103.12      105.00     31.01 o 
   5   8  12       74.49       67.35     23.94 o 
   6   8  12       23.60       11.63      8.43 o 
  -7   9  12        5.99        6.36      4.05 o 
  -6   9  12      126.81      144.06     11.20 o 
  -5   9  12      414.83      443.41     12.47 o 
  -4   9  12      352.05      360.02     12.41 o 
  -3   9  12      149.50      124.39     11.41 o 
  -2   9  12       27.55       35.14      9.92 o 
  -1   9  12        0.50        1.78      4.47 o 
   0   9  12       33.91       34.25     10.60 o 
   1   9  12        9.17       15.72      5.21 o 
   2   9  12        2.84        5.68      7.99 o 
   3   9  12       38.92       42.10     10.45 o 
   4   9  12       26.21       27.97     11.33 o 
   5   9  12       78.13       57.09     18.93 o 
  -5  10  12        4.55        3.72      5.23 o 
  -4  10  12        8.68        8.60      4.26 o 
  -3  10  12      278.42      269.83     12.49 o 
  -2  10  12      208.43      215.22      8.74 o 
  -1  10  12      105.22      104.12     30.24 o 
   0  10  12       27.66       13.73      9.04 o 
   1  10  12       92.76      106.15     34.31 o 
   2  10  12       95.11      128.02     34.83 o 
   3  10  12        1.74        4.73      6.78 o 
 -11   0  13      331.64      344.16     19.96 o 
  -9   0  13      273.76      272.16     11.08 o 
  -7   0  13      574.16      598.09     16.92 o 
  -5   0  13      111.16      125.59     22.86 o 
  -3   0  13      364.61      438.72     23.20 o 
  -1   0  13     2133.40     2373.72     38.31 o 
   1   0  13      122.43      163.94     27.63 o 
   3   0  13        0.08        3.66      3.41 o 
   5   0  13      616.77      561.19     42.96 o 
   7   0  13      868.34      917.70     28.65 o 
   9   0  13      258.88      267.31     14.13 o 
 -11   1  13       69.63       62.00     19.16 o 
 -10   1  13       13.42       13.04      5.61 o 
  -9   1  13     1412.11     1518.05     17.33 o 
  -8   1  13       57.26       54.05     11.46 o 
  -7   1  13        3.99        7.50      4.04 o 
  -6   1  13     1096.12     1128.89     23.57 o 
  -5   1  13      334.19      332.44      7.84 o 
  -4   1  13     3190.20     3503.65     47.94 o 
  -3   1  13      820.66      852.85     31.84 o 
  -2   1  13      288.56      278.95      9.45 o 
  -1   1  13      776.97      793.46     21.30 o 
   0   1  13      705.34      790.20     28.22 o 
   1   1  13       87.77       95.26      7.58 o 
   2   1  13       92.97       67.62     17.24 o 
   3   1  13      676.73      690.93     31.17 o 
   4   1  13      119.80      113.84     12.33 o 
   5   1  13       29.43       35.45     11.71 o 
   6   1  13      545.02      503.55     15.26 o 
   7   1  13       46.34       47.75     22.25 o 
   8   1  13       97.35       81.18     16.83 o 
   9   1  13      179.08      152.78      8.03 o 
 -11   2  13      146.23      168.70     12.36 o 
 -10   2  13        0.48        5.07      2.88 o 
  -9   2  13      136.62      151.46      6.55 o 
  -8   2  13       64.14       56.83      6.68 o 
  -7   2  13        0.40        3.52      3.23 o 
  -6   2  13      518.22      544.95     13.08 o 
  -5   2  13      931.82      912.69     18.68 o 
  -4   2  13      699.28      708.09     20.02 o 
  -3   2  13     1298.06     1327.73     47.20 o 
  -2   2  13     1027.00     1040.92     27.57 o 
  -1   2  13      130.06      125.97     10.12 o 
   0   2  13      423.41      443.73     10.21 o 
   1   2  13       38.33       30.74     10.07 o 
   2   2  13      386.88      370.17     11.56 o 
   3   2  13     1152.13     1202.19     33.29 o 
   4   2  13      146.86      165.02     12.44 o 
   5   2  13        8.46        7.29      4.54 o 
   6   2  13       31.79       24.19      8.02 o 
   7   2  13       26.13       29.49     12.44 o 
   8   2  13       13.92       12.54      5.44 o 
   9   2  13       92.64       95.51     12.37 o 
 -11   3  13        3.00        4.85      6.17 o 
 -10   3  13      124.38      115.35     10.05 o 
  -9   3  13       40.75       37.88      7.38 o 
  -8   3  13      295.97      277.45      7.65 o 
  -7   3  13      192.21      200.19      8.40 o 
  -6   3  13        5.22        5.10      2.75 o 
  -5   3  13       63.55       50.11      9.95 o 
  -4   3  13      481.98      502.21     13.08 o 
  -3   3  13      346.95      374.58     14.05 o 
  -2   3  13      366.41      381.32     16.08 o 
  -1   3  13      656.13      714.57     27.54 o 
   0   3  13      348.96      376.43     11.30 o 
   1   3  13      412.32      399.02     10.73 o 
   2   3  13     1228.81     1283.72     73.84 o 
   3   3  13      207.86      206.07     12.55 o 
   4   3  13      467.06      508.19     17.03 o 
   5   3  13       22.83       19.65      6.46 o 
   6   3  13       20.17       27.86      9.74 o 
   7   3  13        7.61        5.41      3.61 o 
   8   3  13        0.69        4.35      3.62 o 
 -10   4  13        2.28        6.42      4.78 o 
  -9   4  13       11.62        8.44      2.56 o 
  -8   4  13      959.98     1080.80     14.50 o 
  -7   4  13       59.75       60.27     10.74 o 
  -6   4  13      158.48      165.08      6.68 o 
  -5   4  13      196.52      199.85      9.96 o 
  -4   4  13       24.73       31.08      8.68 o 
  -3   4  13       69.17       57.93     17.56 o 
  -2   4  13      314.58      266.96     19.03 o 
  -1   4  13        0.06        4.08      2.86 o 
   0   4  13      193.02      221.47      9.39 o 
   1   4  13      312.12      265.69      9.56 o 
   2   4  13      216.53      233.91     22.99 o 
   3   4  13      169.54      160.51     18.72 o 
   4   4  13       92.66       88.59     25.30 o 
   5   4  13       24.63       32.35     11.01 o 
   6   4  13       36.58       34.85      8.32 o 
   7   4  13       43.61       25.63      7.23 o 
   8   4  13      293.78      286.98     20.02 o 
 -10   5  13        4.10        6.76      5.28 o 
  -9   5  13        6.18        9.13      5.44 o 
  -8   5  13       45.20       31.91      9.16 o 
  -7   5  13       91.24      109.62     13.05 o 
  -6   5  13      149.65      128.06      6.43 o 
  -5   5  13      546.56      494.99     13.31 o 
  -4   5  13      470.98      458.95     10.76 o 
  -3   5  13       13.37       10.48      4.22 o 
  -2   5  13      384.17      355.01     11.91 o 
  -1   5  13        0.39        3.48      2.55 o 
   0   5  13      388.94      357.75     12.08 o 
   1   5  13      179.67      182.14     13.68 o 
   2   5  13      538.20      499.87     34.70 o 
   3   5  13       46.20       45.35     11.68 o 
   4   5  13      374.02      352.47     12.64 o 
   5   5  13       41.74       35.23      7.54 o 
   6   5  13       47.11       43.23     15.57 o 
   7   5  13       53.88       45.17     10.73 o 
   8   5  13       39.81       29.43     19.78 o 
  -9   6  13        5.79        4.01      5.66 o 
  -8   6  13        0.88        5.08      3.64 o 
  -7   6  13       56.53       54.13     11.26 o 
  -6   6  13       74.54       52.58      8.46 o 
  -5   6  13       80.32       62.78     16.50 o 
  -4   6  13        5.51        4.71      4.08 o 
  -3   6  13      120.36      101.11      9.24 o 
  -2   6  13      163.01      141.39      7.98 o 
  -1   6  13      219.07      208.70      7.81 o 
   0   6  13      189.72      170.86      8.91 o 
   1   6  13       21.90       21.53      7.97 o 
   2   6  13      133.31      123.02     11.63 o 
   3   6  13      356.71      395.41     14.72 o 
   4   6  13      180.62      229.62     14.43 o 
   5   6  13      686.88      740.08     22.58 o 
   6   6  13       95.97      126.11     28.45 o 
   7   6  13        2.89        1.06      3.64 o 
  -8   7  13       22.37       18.10      8.59 o 
  -7   7  13      226.20      215.80     12.49 o 
  -6   7  13      315.28      303.77     10.68 o 
  -5   7  13        6.84        5.37      4.47 o 
  -4   7  13      682.60      616.89     14.33 o 
  -3   7  13      481.16      451.69     23.04 o 
  -2   7  13       12.99        9.73      4.85 o 
  -1   7  13       77.75       80.33     19.53 o 
   0   7  13       33.23       31.09      8.03 o 
   1   7  13      515.28      602.82     19.14 o 
   2   7  13       11.49       10.00      5.98 o 
   3   7  13      117.01      111.70     30.42 o 
   4   7  13       16.00       16.41      6.44 o 
   5   7  13        2.54        5.59      6.12 o 
   6   7  13        2.12        6.23      5.85 o 
  -7   8  13        0.29        6.90      3.58 o 
  -6   8  13      133.29      144.92      8.51 o 
  -5   8  13        4.38        4.51      4.59 o 
  -4   8  13        9.86       18.96     11.69 o 
  -3   8  13        1.38        5.06      4.69 o 
  -2   8  13      274.04      247.67     10.25 o 
  -1   8  13       11.18       10.99      7.31 o 
   0   8  13      210.66      188.43     10.93 o 
   1   8  13        0.95       10.57      4.70 o 
   2   8  13      252.02      286.21     13.29 o 
   3   8  13        0.27        2.61      6.62 o 
   4   8  13        9.59       15.88      8.77 o 
   5   8  13      194.23      162.83     13.49 o 
  -5   9  13      318.20      380.44     17.62 o 
  -4   9  13       44.74       27.75      6.94 o 
  -3   9  13      146.70      145.75     11.34 o 
  -2   9  13       27.78       31.89     10.38 o 
  -1   9  13        7.67        7.48      7.06 o 
   0   9  13       44.52       58.13     17.55 o 
   1   9  13      130.36      119.56     28.41 o 
   2   9  13      158.77      153.75     41.43 o 
   3   9  13        0.09        9.73      9.87 o 
  -2  10  13      314.53      349.54     15.20 o 
  -1  10  13        3.10        9.19      6.81 o 
   0  10  13        7.90       11.59     10.53 o 
 -10   0  14       11.78       30.42     14.79 o 
  -8   0  14      140.36      134.95     17.03 o 
  -6   0  14     1254.25     1297.57     21.76 o 
  -4   0  14      360.80      362.41     14.28 o 
  -2   0  14      544.00      450.65     30.33 o 
   0   0  14        1.54        7.17      5.04 o 
   2   0  14      277.09      304.10     20.58 o 
   4   0  14       67.10       63.17     27.21 o 
   6   0  14        0.00        4.60      3.84 o 
   8   0  14      105.58       77.35     27.41 o 
 -10   1  14       75.06       93.38     12.59 o 
  -9   1  14        0.17        3.40      1.99 o 
  -8   1  14      616.89      660.91     20.07 o 
  -7   1  14      177.31      187.43      7.59 o 
  -6   1  14        9.16       10.92      4.77 o 
  -5   1  14       85.46       92.04      9.45 o 
  -4   1  14       26.88       25.62      6.15 o 
  -3   1  14        2.71        2.76      2.77 o 
  -2   1  14       21.24       17.39      4.99 o 
  -1   1  14      797.65      766.39     26.54 o 
   0   1  14      584.75      577.20     18.94 o 
   1   1  14     2003.74     2034.50     97.62 o 
   2   1  14        9.58        6.99      7.93 o 
   3   1  14       26.37       32.42     11.06 o 
   4   1  14        6.58        8.89      5.05 o 
   5   1  14        1.18        1.65      3.30 o 
   6   1  14       33.62       19.48      6.44 o 
   7   1  14       79.84       77.48     14.09 o 
   8   1  14       45.64       46.07     13.36 o 
 -10   2  14       26.07       27.09      7.99 o 
  -9   2  14       73.21       63.80     11.17 o 
  -8   2  14       19.81       17.69      4.08 o 
  -7   2  14       12.88        8.79      4.80 o 
  -6   2  14      182.76      188.74      7.59 o 
  -5   2  14       23.37       21.22      5.09 o 
  -4   2  14       69.28       62.08      9.92 o 
  -3   2  14      654.93      685.58     27.31 o 
  -2   2  14      884.29      929.16     23.17 o 
  -1   2  14      598.88      625.71     17.16 o 
   0   2  14      143.59      162.00     16.81 o 
   1   2  14      273.93      304.40     17.34 o 
   2   2  14      612.82      581.15     16.81 o 
   3   2  14      155.47      192.21     11.38 o 
   4   2  14       44.36       35.31     10.65 o 
   5   2  14      329.42      351.31     14.38 o 
   6   2  14       64.67       62.51     16.88 o 
   7   2  14       20.73       13.64      6.89 o 
   8   2  14       29.74       25.65     10.65 o 
 -10   3  14       82.82       77.17     17.23 o 
  -9   3  14       24.35       16.37      3.88 o 
  -8   3  14        0.34        0.87      2.43 o 
  -7   3  14      123.54      124.61      6.60 o 
  -6   3  14       74.45       82.40      7.45 o 
  -5   3  14      199.22      190.13      7.57 o 
  -4   3  14        5.68        3.93      4.10 o 
  -3   3  14        0.20        0.66      4.51 o 
  -2   3  14     1359.24     1407.69     33.46 o 
  -1   3  14      170.68      158.72      8.75 o 
   0   3  14      370.30      338.87     11.50 o 
   1   3  14        4.31        1.39      4.65 o 
   2   3  14       15.31       19.07      6.59 o 
   3   3  14      106.29       80.65     27.24 o 
   4   3  14      239.20      217.38     23.04 o 
   5   3  14      106.69       88.64     18.50 o 
   6   3  14       68.31       77.67     21.10 o 
   7   3  14        1.05        3.33      4.69 o 
  -9   4  14       41.16       35.62     12.10 o 
  -8   4  14        1.07        1.44      3.33 o 
  -7   4  14       42.97       46.60     11.53 o 
  -6   4  14      157.35      158.39     10.37 o 
  -5   4  14       12.22       10.40      5.04 o 
  -4   4  14      121.06      128.88     10.98 o 
  -3   4  14       48.08       34.10      9.43 o 
  -2   4  14       24.80       12.92      5.99 o 
  -1   4  14       68.40       56.15      9.33 o 
   0   4  14       61.20       39.24      8.92 o 
   1   4  14      888.29      938.60     38.87 o 
   2   4  14       55.57       74.37     20.27 o 
   3   4  14       39.69       25.63     13.28 o 
   4   4  14        5.99        7.63      5.55 o 
   5   4  14      529.12      560.02     17.94 o 
   6   4  14       95.39       97.22     24.05 o 
   7   4  14       79.48       80.48     22.25 o 
  -9   5  14        3.07        2.83      4.29 o 
  -8   5  14       36.30       41.14     11.67 o 
  -7   5  14        4.47        8.15      3.06 o 
  -6   5  14      250.85      218.48      9.99 o 
  -5   5  14       68.78       55.75     12.50 o 
  -4   5  14       37.49       50.80     11.59 o 
  -3   5  14      294.46      281.91      9.20 o 
  -2   5  14      139.60      115.33      9.51 o 
  -1   5  14      108.31      103.39     16.81 o 
   0   5  14       54.91       33.33      9.25 o 
   1   5  14        1.82        3.28      2.23 o 
   2   5  14       99.00      115.94     35.25 o 
   3   5  14        1.86        8.17      5.38 o 
   4   5  14       84.40       61.84     15.22 o 
   5   5  14        5.96       11.49      5.07 o 
   6   5  14       13.76       19.31      7.47 o 
  -8   6  14      122.12      149.84      8.08 o 
  -7   6  14       11.55       17.38      6.64 o 
  -6   6  14        6.34        9.21      5.35 o 
  -5   6  14      255.27      263.55     12.32 o 
  -4   6  14       96.29       68.02     18.11 o 
  -3   6  14      952.42      981.48     18.96 o 
  -2   6  14       46.14       37.33      8.90 o 
  -1   6  14        1.91        3.92      4.46 o 
   0   6  14       32.76       40.66      9.20 o 
   1   6  14      116.20      124.97      6.84 o 
   2   6  14        9.30       17.30     10.58 o 
   3   6  14       11.67       17.67      5.63 o 
   4   6  14       37.28       23.55      9.27 o 
   5   6  14        1.32        4.61      6.34 o 
   6   6  14      382.10      395.24     14.84 o 
  -7   7  14        1.10        6.41      4.07 o 
  -6   7  14       33.29       22.30      7.57 o 
  -5   7  14       54.22       42.15     10.85 o 
  -4   7  14      112.39      101.70     15.57 o 
  -3   7  14      110.52      101.76     16.82 o 
  -2   7  14        0.20       -1.22      3.56 o 
  -1   7  14       91.71       92.05     10.72 o 
   0   7  14        1.97        9.00      3.58 o 
   1   7  14      175.88      155.92     13.49 o 
   2   7  14        0.05       -0.98     10.55 o 
   3   7  14       19.06       16.80      6.85 o 
   4   7  14        0.47        8.54      6.37 o 
   5   7  14       78.36       72.92     23.31 o 
  -5   8  14        0.01        2.83      3.99 o 
  -4   8  14       78.90       75.86     20.65 o 
  -3   8  14       10.15       10.08      5.31 o 
  -2   8  14       29.90       28.59      8.98 o 
  -1   8  14       15.31       21.58      6.39 o 
   0   8  14       90.97       70.90     28.98 o 
   1   8  14       78.54       75.27     19.42 o 
   2   8  14        9.62        5.47      5.29 o 
   3   8  14       15.83       19.32      5.85 o 
  -2   9  14       41.91       27.94      8.83 o 
  -1   9  14       62.09       61.38     20.68 o 
   0   9  14      117.80      111.35     29.75 o 
  -9   0  15      465.35      492.52     33.47 o 
  -7   0  15     1698.55     1795.08     51.27 o 
  -5   0  15     2480.74     2649.67     73.95 o 
  -3   0  15      158.08      153.48     11.99 o 
  -1   0  15      364.12      344.38     16.78 o 
   1   0  15        6.70       17.47     11.69 o 
   3   0  15       66.01       59.70     27.03 o 
   5   0  15      166.57      194.96     20.54 o 
   7   0  15      298.98      347.53     16.92 o 
  -9   1  15      225.16      249.10     12.22 o 
  -8   1  15      406.74      439.31     11.62 o 
  -7   1  15        7.15        4.96      3.15 o 
  -6   1  15        2.38        7.67      2.99 o 
  -5   1  15      809.69      798.68     23.31 o 
  -4   1  15        3.21        0.74      2.88 o 
  -3   1  15       16.62       18.14      6.98 o 
  -2   1  15       87.96       88.54      7.78 o 
  -1   1  15      121.64      117.28     11.23 o 
   0   1  15       35.22       25.41     10.10 o 
   1   1  15        0.23        3.20      3.85 o 
   2   1  15       24.68       25.28      9.03 o 
   3   1  15        4.92        0.91      4.89 o 
   4   1  15      139.42      112.21      7.64 o 
   5   1  15       26.84       17.31      8.86 o 
   6   1  15        3.86       -1.73      5.81 o 
   7   1  15      358.28      355.66     21.26 o 
  -9   2  15      480.59      533.89     15.29 o 
  -8   2  15       52.07       55.05     13.91 o 
  -7   2  15      131.01      128.00      7.77 o 
  -6   2  15       55.08       55.33     11.48 o 
  -5   2  15      536.52      543.47     18.03 o 
  -4   2  15       42.56       37.12      9.92 o 
  -3   2  15       66.76       69.17     14.33 o 
  -2   2  15       87.17       95.58     10.77 o 
  -1   2  15       34.17       35.17     10.59 o 
   0   2  15      318.53      358.10     25.68 o 
   1   2  15      189.19      213.59     13.32 o 
   2   2  15      182.21      204.18     23.87 o 
   3   2  15      224.01      192.09     16.44 o 
   4   2  15      845.80      938.67     25.00 o 
   5   2  15       11.16       12.56      5.81 o 
   6   2  15       74.75       71.13     17.47 o 
  -8   3  15      165.52      166.93      8.50 o 
  -7   3  15      154.13      139.15     12.61 o 
  -6   3  15      342.34      369.19     24.19 o 
  -5   3  15        8.82        7.27      4.52 o 
  -4   3  15      256.27      275.90     16.18 o 
  -3   3  15        0.31        4.56      2.96 o 
  -2   3  15      174.58      151.88     11.09 o 
  -1   3  15        7.86        6.74      4.80 o 
   0   3  15       34.40       14.64      5.12 o 
   1   3  15      603.59      558.90     23.44 o 
   2   3  15     1240.28     1345.00     52.62 o 
   3   3  15     1266.69     1301.46     52.02 o 
   4   3  15       82.02       73.15     15.88 o 
   5   3  15      111.85      144.75     30.29 o 
   6   3  15        2.93        4.62      5.55 o 
  -8   4  15       72.06       52.77     12.60 o 
  -7   4  15       73.80       65.73     10.20 o 
  -6   4  15       21.75       29.25      6.19 o 
  -5   4  15       42.43       34.54     10.13 o 
  -4   4  15      210.41      212.52     11.66 o 
  -3   4  15       10.12       12.62      4.53 o 
  -2   4  15       39.17       24.54      5.99 o 
  -1   4  15      114.29      111.39      9.58 o 
   0   4  15      329.72      339.56     10.21 o 
   1   4  15       11.04       10.75      6.00 o 
   2   4  15      923.43      955.47     25.46 o 
   3   4  15      164.00      170.85     10.52 o 
   4   4  15        3.29        4.68      3.37 o 
   5   4  15       12.03        3.03      8.36 o 
   6   4  15      916.05      974.53     24.43 o 
  -7   5  15        0.40        2.76      3.26 o 
  -6   5  15       91.01      103.76     10.80 o 
  -5   5  15       87.93       99.38      8.04 o 
  -4   5  15      736.20      765.48     17.94 o 
  -3   5  15       29.55       25.85      7.24 o 
  -2   5  15       62.53       66.13     14.66 o 
  -1   5  15       15.92       21.09      6.78 o 
   0   5  15      161.45      177.90      9.94 o 
   1   5  15      217.60      227.44      9.07 o 
   2   5  15      231.22      212.83     28.89 o 
   3   5  15       97.86      116.38     27.38 o 
   4   5  15        1.70        6.49      5.72 o 
   5   5  15      206.65      235.64     11.65 o 
  -6   6  15      154.49      166.69     11.78 o 
  -5   6  15       21.82       14.14      7.06 o 
  -4   6  15      102.85       83.79     18.58 o 
  -3   6  15       11.92        9.57      3.17 o 
  -2   6  15      148.80      163.67      9.01 o 
  -1   6  15        4.22        6.28      3.00 o 
   0   6  15       93.70       90.31      7.62 o 
   1   6  15      231.86      262.95     14.73 o 
   2   6  15        0.33        4.48      4.60 o 
   3   6  15        1.82       10.56      6.58 o 
   4   6  15        8.28       13.94      8.95 o 
  -5   7  15      123.81      143.51     14.97 o 
  -4   7  15      121.18      133.94     11.24 o 
  -3   7  15      110.49      108.11     11.07 o 
  -2   7  15        5.63        3.67      4.02 o 
  -1   7  15       15.93       13.79      5.08 o 
   0   7  15       32.38       24.58     12.15 o 
   1   7  15        0.20        8.40      5.54 o 
   2   7  15      142.31      159.43     45.37 o 
  -2   8  15        0.84        3.98      2.99 o 
  -1   8  15       25.44       47.98     15.22 o 
  -8   0  16       24.92       15.76      8.99 o 
  -6   0  16      252.92      283.24     23.69 o 
  -4   0  16     1882.81     2009.22    122.36 o 
  -2   0  16       20.51       29.48     14.55 o 
   0   0  16      143.18      159.27     14.27 o 
   2   0  16      185.33      168.92     14.82 o 
   4   0  16       33.13       38.70     18.42 o 
  -8   1  16      311.30      336.39     11.98 o 
  -7   1  16       18.84       15.12      4.63 o 
  -6   1  16       57.49       64.63     12.86 o 
  -5   1  16       15.36       13.15      4.25 o 
  -4   1  16       96.13       62.70     17.22 o 
  -3   1  16       12.43       23.16      6.16 o 
  -2   1  16       35.50       34.93      8.13 o 
  -1   1  16       84.76       78.61     25.66 o 
   0   1  16       19.36        7.96      6.84 o 
   1   1  16       88.48       77.18     15.88 o 
   2   1  16      141.07      120.46     10.39 o 
   3   1  16      221.64      228.96     13.94 o 
   4   1  16        0.05        4.00      5.08 o 
   5   1  16        6.91        3.09      5.54 o 
  -7   2  16       13.74       12.28      5.09 o 
  -6   2  16      204.18      197.50      8.34 o 
  -5   2  16      749.28      794.51     16.86 o 
  -4   2  16        2.71       -0.42      4.04 o 
  -3   2  16      175.99      184.51      9.49 o 
  -2   2  16        3.27        8.36      3.67 o 
  -1   2  16       21.74       11.67      5.98 o 
   0   2  16        0.99        7.74      6.09 o 
   1   2  16       56.02       49.11     15.70 o 
   2   2  16       84.55       74.67     20.29 o 
   3   2  16      119.23      144.28     14.35 o 
   4   2  16        0.01        2.15      6.51 o 
   5   2  16       96.51       87.35     25.69 o 
  -7   3  16       65.85       50.77     14.02 o 
  -6   3  16      143.68      148.31     11.19 o 
  -5   3  16      160.80      188.92     15.53 o 
  -4   3  16       76.71       84.21      9.99 o 
  -3   3  16        4.77        5.97      4.23 o 
  -2   3  16       16.09        9.52      4.25 o 
  -1   3  16       44.39       34.75      7.80 o 
   0   3  16      125.44       97.18     21.99 o 
   1   3  16      130.97      142.46     17.63 o 
   2   3  16      416.51      413.81     13.70 o 
   3   3  16       52.12       48.90     13.98 o 
   4   3  16      311.38      325.59     13.22 o 
  -6   4  16        2.52        7.08      4.03 o 
  -5   4  16      203.53      190.81     12.74 o 
  -4   4  16        1.29        3.75      2.96 o 
  -3   4  16       91.77       75.34     13.20 o 
  -2   4  16        0.43        2.37      4.22 o 
  -1   4  16       16.26       13.99      6.39 o 
   0   4  16      425.26      456.51     25.47 o 
   1   4  16       13.22       10.90      7.90 o 
   2   4  16      130.96      179.40     16.19 o 
   3   4  16       51.01       48.88     12.65 o 
   4   4  16      146.30      173.02     23.73 o 
  -5   5  16       38.76       53.07     12.88 o 
  -4   5  16       14.78       17.68      5.39 o 
  -3   5  16       38.78       28.11     11.12 o 
  -2   5  16      158.74      152.24      8.47 o 
  -1   5  16       35.28       23.13      7.21 o 
   0   5  16       34.23       43.11     10.14 o 
   1   5  16       11.10       13.92      6.30 o 
   2   5  16       10.73       11.84      7.47 o 
   3   5  16        5.12        7.01      5.42 o 
  -4   6  16      190.76      214.58      9.06 o 
  -3   6  16       45.76       45.61     14.64 o 
  -2   6  16        2.42        6.22      3.78 o 
  -1   6  16      173.81      189.42     10.27 o 
   0   6  16        2.22        4.27      6.83 o 
   1   6  16       11.17       15.86      6.40 o 
  -5   0  17      229.30      211.34     10.72 o 
  -3   0  17       65.01       68.32     24.72 o 
  -1   0  17      319.82      283.51     17.75 o 
   1   0  17       19.29        9.75     10.08 o 
   3   0  17      443.59      463.01     21.27 o 
  -6   1  17       16.19       15.79      4.83 o 
  -5   1  17      179.98      182.23      6.98 o 
  -4   1  17       10.61        5.60      5.75 o 
  -3   1  17      114.11      115.45     15.56 o 
  -2   1  17        2.93        3.69      6.20 o 
  -1   1  17       80.38      117.97     28.26 o 
   0   1  17      351.61      326.28     12.86 o 
   1   1  17      167.67      153.03     13.67 o 
   2   1  17       10.67       11.03      5.46 o 
   3   1  17        4.47        5.29      4.79 o 
  -5   2  17       12.98        4.75      3.40 o 
  -4   2  17        2.70        3.87      3.80 o 
  -3   2  17      182.44      204.34     11.04 o 
  -2   2  17       39.38       33.66      9.93 o 
  -1   2  17        8.86        9.92      6.51 o 
   1   2  17       35.67       33.91     11.74 o 
   2   2  17       12.97       15.02      8.11 o 
   3   2  17        2.72       10.57      6.91 o 
  -5   3  17      104.24       96.05     24.21 o 
  -4   3  17       37.70       36.55     13.39 o 
  -3   3  17        1.90        3.66      3.02 o 
  -2   3  17       14.98       12.41      4.17 o 
  -1   3  17       35.57       48.17     15.22 o 
   0   3  17      325.69      342.72     14.08 o 
   1   3  17        1.75        5.58      4.58 o 
   2   3  17       10.27       15.41      6.06 o 
  -4   4  17        0.26        3.17      4.31 o 
  -3   4  17        8.50       10.69      8.54 o 
  -2   4  17        1.28        6.72      3.62 o 
  -1   4  17        2.34        3.74      2.33 o 
   0   4  17        0.74        4.54      3.78 o 
   1   4  17       29.32       18.82      9.01 o 
                                                 
